# Supplementary material for: Whole genome sequencing to inform the epidemiology of Plasmodium falciparum malaria in the elimination setting of Malaysia
Source: BMC Genomics. 2026 Feb 20;27:313. doi: 10.1186/s12864-026-12653-7 (PMC13032384; doi:10.1186/s12864-026-12653-7)
Supplement: Supplementary file 2 — Additional file 2: Table S6. List of accession numbers and details of curated dataset used. [file 12864_2026_12653_MOESM2_ESM.xlsx]

## Sheet: mark_table_s6
	ID	Country	Region	ENA	Year	fws	Clonality	IBD
1	ERR012227	Kenya	East Africa	ERR012227	2007	0.994	Monoclonal	TRUE
2	ERR012230	Papua New Guinea	Oceania	ERR012230	2008	0.967	Monoclonal	TRUE
3	ERR012232	Kenya	East Africa	ERR012232	2007	0.928	Polyclonal	FALSE
4	ERR012234	Papua New Guinea	Oceania	ERR012234	2008	0.989	Monoclonal	TRUE
5	ERR012281	Cambodia	Southeast Asia	ERR012281	2007	0.912	Polyclonal	FALSE
6	ERR012304	Kenya	East Africa	ERR012304	2007	0.976	Monoclonal	TRUE
7	ERR012317	Kenya	East Africa	ERR012317	2007	0.989	Monoclonal	TRUE
8	ERR012409	Kenya	East Africa	ERR012409	2007	0.99	Monoclonal	TRUE
9	ERR012421	Kenya	East Africa	ERR012421	2007	0.878	Polyclonal	FALSE
10	ERR012425	Kenya	East Africa	ERR012425	2007	0.99	Monoclonal	TRUE
11	ERR012428	Kenya	East Africa	ERR012428	2007	0.948	Polyclonal	FALSE
12	ERR012481	Kenya	East Africa	ERR012481	2007	0.975	Monoclonal	TRUE
13	ERR012483	Thailand	Southeast Asia	ERR012483	2008	0.926	Polyclonal	FALSE
14	ERR012494	Kenya	East Africa	ERR012494	2007	0.994	Monoclonal	TRUE
15	ERR012519	Kenya	East Africa	ERR012519	2007	0.991	Monoclonal	TRUE
16	ERR012798	Burkina Faso	West Africa	ERR012798	2008	0.992	Monoclonal	TRUE
17	ERR015314	Mali	West Africa	ERR015314	2007	0.961	Monoclonal	TRUE
18	ERR015317	Mali	West Africa	ERR015317	2007	0.989	Monoclonal	TRUE
19	ERR015321	Papua New Guinea	Oceania	ERR015321	2009	0.976	Monoclonal	TRUE
20	ERR015325	Mali	West Africa	ERR015325	2007	0.993	Monoclonal	TRUE
21	ERR015326	Ghana	West Africa	ERR015326	2009	0.991	Monoclonal	TRUE
22	ERR015328	Mali	West Africa	ERR015328	2007	0.986	Monoclonal	TRUE
23	ERR015338	Gambia	West Africa	ERR015338	2008	0.993	Monoclonal	TRUE
24	ERR015341	Gambia	West Africa	ERR015341	2008	0.985	Monoclonal	TRUE
25	ERR015350	Vietnam	Southeast Asia	ERR015350	2009	0.971	Monoclonal	TRUE
26	ERR015351	Ghana	West Africa	ERR015351	2009	0.963	Monoclonal	TRUE
27	ERR015357	Mali	West Africa	ERR015357	2007	0.985	Monoclonal	TRUE
28	ERR015371	Mali	West Africa	ERR015371	2007	0.974	Monoclonal	TRUE
29	ERR015377	Mali	West Africa	ERR015377	2007	0.982	Monoclonal	TRUE
30	ERR015380	Cambodia	Southeast Asia	ERR015380	2009	0.888	Polyclonal	FALSE
31	ERR015381	Gambia	West Africa	ERR015381	2008	0.989	Monoclonal	TRUE
32	ERR015385	Cambodia	Southeast Asia	ERR015385	2007	0.988	Monoclonal	TRUE
33	ERR015389	Cambodia	Southeast Asia	ERR015389	2007	0.982	Monoclonal	TRUE
34	ERR015390	Gambia	West Africa	ERR015390	2008	0.991	Monoclonal	TRUE
35	ERR015391	Mali	West Africa	ERR015391	2007	0.971	Monoclonal	TRUE
36	ERR015392	Mali	West Africa	ERR015392	2007	0.867	Polyclonal	FALSE
37	ERR015398	Gambia	West Africa	ERR015398	2008	0.99	Monoclonal	TRUE
38	ERR015401	Cambodia	Southeast Asia	ERR015401	2009	0.99	Monoclonal	TRUE
39	ERR015402	Papua New Guinea	Oceania	ERR015402	2009	0.978	Monoclonal	TRUE
40	ERR015405	Ghana	West Africa	ERR015405	2009	0.992	Monoclonal	TRUE
41	ERR015410	Gambia	West Africa	ERR015410	2008	0.99	Monoclonal	TRUE
42	ERR015412	Burkina Faso	West Africa	ERR015412	2008	0.977	Monoclonal	TRUE
43	ERR015415	Mali	West Africa	ERR015415	2007	0.97	Monoclonal	TRUE
44	ERR015419	Cambodia	Southeast Asia	ERR015419	2009	0.989	Monoclonal	TRUE
45	ERR015420	Mali	West Africa	ERR015420	2007	0.988	Monoclonal	TRUE
46	ERR015424	Mali	West Africa	ERR015424	2007	0.974	Monoclonal	TRUE
47	ERR015425	Mali	West Africa	ERR015425	2007	0.993	Monoclonal	TRUE
48	ERR015429	Gambia	West Africa	ERR015429	2008	0.991	Monoclonal	TRUE
49	ERR015430	Cambodia	Southeast Asia	ERR015430	2009	0.945	Polyclonal	FALSE
50	ERR015431	Mali	West Africa	ERR015431	2007	0.883	Polyclonal	FALSE
51	ERR015435	Mali	West Africa	ERR015435	2007	0.97	Monoclonal	TRUE
52	ERR015437	Cambodia	Southeast Asia	ERR015437	2009	0.983	Monoclonal	TRUE
53	ERR015439	Gambia	West Africa	ERR015439	2008	0.964	Monoclonal	TRUE
54	ERR018898	Mali	West Africa	ERR018898	2007	0.973	Monoclonal	TRUE
55	ERR018900	Mali	West Africa	ERR018900	2007	0.968	Monoclonal	TRUE
56	ERR018903	Mali	West Africa	ERR018903	2007	0.993	Monoclonal	TRUE
57	ERR018911	Papua New Guinea	Oceania	ERR018911	2008	0.954	Monoclonal	TRUE
58	ERR018913	Tanzania	East Africa	ERR018913	2010	0.77	Polyclonal	FALSE
59	ERR018914	Tanzania	East Africa	ERR018914	2010	0.919	Polyclonal	FALSE
60	ERR018915	Tanzania	East Africa	ERR018915	2010	0.986	Monoclonal	TRUE
61	ERR018916	Tanzania	East Africa	ERR018916	2010	0.99	Monoclonal	TRUE
62	ERR018919	Cambodia	Southeast Asia	ERR018919	2009	0.934	Polyclonal	FALSE
63	ERR018926	Gambia	West Africa	ERR018926	2008	0.933	Polyclonal	FALSE
64	ERR018927	Gambia	West Africa	ERR018927	2008	0.978	Monoclonal	TRUE
65	ERR018929	Gambia	West Africa	ERR018929	2008	0.973	Monoclonal	TRUE
66	ERR018933	Gambia	West Africa	ERR018933	2008	0.982	Monoclonal	TRUE
67	ERR018934	Gambia	West Africa	ERR018934	2008	0.872	Polyclonal	FALSE
68	ERR018937	Gambia	West Africa	ERR018937	2008	0.988	Monoclonal	TRUE
69	ERR018943	Ghana	West Africa	ERR018943	2009	0.966	Monoclonal	TRUE
70	ERR018944	Gambia	West Africa	ERR018944	2008	0.976	Monoclonal	TRUE
71	ERR018945	Ghana	West Africa	ERR018945	2009	0.975	Monoclonal	TRUE
72	ERR018946	Gambia	West Africa	ERR018946	2008	0.925	Polyclonal	FALSE
73	ERR018947	Gambia	West Africa	ERR018947	2008	0.977	Monoclonal	TRUE
74	ERR018948	Gambia	West Africa	ERR018948	2008	0.967	Monoclonal	TRUE
75	ERR018949	Ghana	West Africa	ERR018949	2009	0.949	Polyclonal	FALSE
76	ERR018950	Gambia	West Africa	ERR018950	2008	0.98	Monoclonal	TRUE
77	ERR018951	Gambia	West Africa	ERR018951	2008	0.994	Monoclonal	TRUE
78	ERR018952	Gambia	West Africa	ERR018952	2008	0.964	Monoclonal	TRUE
79	ERR018953	Gambia	West Africa	ERR018953	2008	0.971	Monoclonal	TRUE
80	ERR018958	Gambia	West Africa	ERR018958	2008	0.989	Monoclonal	TRUE
81	ERR018959	Gambia	West Africa	ERR018959	2008	0.973	Monoclonal	TRUE
82	ERR018962	Gambia	West Africa	ERR018962	2008	0.808	Polyclonal	FALSE
83	ERR018963	Gambia	West Africa	ERR018963	2008	0.969	Monoclonal	TRUE
84	ERR018970	Ghana	West Africa	ERR018970	2009	0.995	Monoclonal	TRUE
85	ERR018972	Cambodia	Southeast Asia	ERR018972	2009	0.99	Monoclonal	TRUE
86	ERR018975	Ghana	West Africa	ERR018975	2009	0.936	Polyclonal	FALSE
87	ERR018976	Gambia	West Africa	ERR018976	2008	0.988	Monoclonal	TRUE
88	ERR018977	Gambia	West Africa	ERR018977	2008	0.916	Polyclonal	FALSE
89	ERR018978	Gambia	West Africa	ERR018978	2008	0.989	Monoclonal	TRUE
90	ERR018979	Gambia	West Africa	ERR018979	2008	0.972	Monoclonal	TRUE
91	ERR019539	Gambia	West Africa	ERR019539	2008	0.832	Polyclonal	FALSE
92	ERR019543	Gambia	West Africa	ERR019543	2008	0.965	Monoclonal	TRUE
93	ERR019544	Gambia	West Africa	ERR019544	2008	0.932	Polyclonal	FALSE
94	ERR019545	Peru	South America	ERR019545	2011	0.984	Monoclonal	TRUE
95	ERR019546	Gambia	West Africa	ERR019546	2008	0.985	Monoclonal	TRUE
96	ERR019547	Gambia	West Africa	ERR019547	2008	0.979	Monoclonal	TRUE
97	ERR019548	Gambia	West Africa	ERR019548	2008	0.992	Monoclonal	TRUE
98	ERR019549	Ghana	West Africa	ERR019549	2010	0.992	Monoclonal	TRUE
99	ERR019845	Bangladesh	South Asia	ERR019845	2009	0.972	Monoclonal	TRUE
100	ERR019846	Cambodia	Southeast Asia	ERR019846	2008	0.996	Monoclonal	TRUE
101	ERR019847	Thailand	Southeast Asia	ERR019847	2008	0.988	Monoclonal	TRUE
102	ERR019848	Thailand	Southeast Asia	ERR019848	2008	0.931	Polyclonal	FALSE
103	ERR019849	Gambia	West Africa	ERR019849	2008	0.985	Monoclonal	TRUE
104	ERR019850	Gambia	West Africa	ERR019850	2008	0.994	Monoclonal	TRUE
105	ERR020104	Cambodia	Southeast Asia	ERR020104	2009	0.988	Monoclonal	TRUE
106	ERR020108	Gambia	West Africa	ERR020108	2008	0.844	Polyclonal	FALSE
107	ERR020109	Gambia	West Africa	ERR020109	2008	0.991	Monoclonal	TRUE
108	ERR020112	Gambia	West Africa	ERR020112	2008	0.991	Monoclonal	TRUE
109	ERR020113	Gambia	West Africa	ERR020113	2008	0.963	Monoclonal	TRUE
110	ERR020114	Cambodia	Southeast Asia	ERR020114	2009	0.992	Monoclonal	TRUE
111	ERR020116	Gambia	West Africa	ERR020116	2008	0.972	Monoclonal	TRUE
112	ERR020117	Ghana	West Africa	ERR020117	2009	0.989	Monoclonal	TRUE
113	ERR020118	Ghana	West Africa	ERR020118	2009	0.971	Monoclonal	TRUE
114	ERR020119	Ghana	West Africa	ERR020119	2009	0.985	Monoclonal	TRUE
115	ERR020120	Ghana	West Africa	ERR020120	2009	0.964	Monoclonal	TRUE
116	ERR020121	Ghana	West Africa	ERR020121	2009	0.893	Polyclonal	FALSE
117	ERR020122	Ghana	West Africa	ERR020122	2009	0.985	Monoclonal	TRUE
118	ERR021975	Gambia	West Africa	ERR021975	2008	0.966	Monoclonal	TRUE
119	ERR021977	Gambia	West Africa	ERR021977	2008	0.985	Monoclonal	TRUE
120	ERR021978	Cambodia	Southeast Asia	ERR021978	2009	0.996	Monoclonal	TRUE
121	ERR022517	Cambodia	Southeast Asia	ERR022517	2009	0.995	Monoclonal	TRUE
122	ERR022518	Cambodia	Southeast Asia	ERR022518	2009	0.989	Monoclonal	TRUE
123	ERR022519	Gambia	West Africa	ERR022519	2008	0.985	Monoclonal	TRUE
124	ERR022520	Gambia	West Africa	ERR022520	2008	0.914	Polyclonal	FALSE
125	ERR022530	Ghana	West Africa	ERR022530	2009	0.956	Monoclonal	TRUE
126	ERR022531	Tanzania	East Africa	ERR022531	2010	0.973	Monoclonal	TRUE
127	ERR022533	Ghana	West Africa	ERR022533	2009	0.882	Polyclonal	FALSE
128	ERR022534	Ghana	West Africa	ERR022534	2009	0.98	Monoclonal	TRUE
129	ERR022537	Ghana	West Africa	ERR022537	2009	0.966	Monoclonal	TRUE
130	ERR022701	Ghana	West Africa	ERR022701	2009	0.952	Monoclonal	TRUE
131	ERR022850	Cambodia	Southeast Asia	ERR022850	2009	0.986	Monoclonal	TRUE
132	ERR022852	Cambodia	Southeast Asia	ERR022852	2008	0.989	Monoclonal	TRUE
133	ERR022853	Cambodia	Southeast Asia	ERR022853	2008	0.991	Monoclonal	TRUE
134	ERR022854	Cambodia	Southeast Asia	ERR022854	2009	0.996	Monoclonal	TRUE
135	ERR022855	Peru	South America	ERR022855	2011	0.984	Monoclonal	TRUE
136	ERR022856	Peru	South America	ERR022856	2011	0.977	Monoclonal	TRUE
137	ERR022860	Ghana	West Africa	ERR022860	2009	0.876	Polyclonal	FALSE
138	ERR022862	Gambia	West Africa	ERR022862	2008	0.971	Monoclonal	TRUE
139	ERR022898	Ghana	West Africa	ERR022898	2009	0.97	Monoclonal	TRUE
140	ERR022899	Vietnam	Southeast Asia	ERR022899	2009	0.988	Monoclonal	TRUE
141	ERR022902	Cambodia	Southeast Asia	ERR022902	2009	0.989	Monoclonal	TRUE
142	ERR022905	Cambodia	Southeast Asia	ERR022905	2009	0.991	Monoclonal	TRUE
143	ERR022906	Tanzania	East Africa	ERR022906	2010	0.99	Monoclonal	TRUE
144	ERR022907	Tanzania	East Africa	ERR022907	2010	0.996	Monoclonal	TRUE
145	ERR022908	Tanzania	East Africa	ERR022908	2010	0.986	Monoclonal	TRUE
146	ERR022909	Tanzania	East Africa	ERR022909	2010	0.975	Monoclonal	TRUE
147	ERR022910	Ghana	West Africa	ERR022910	2009	0.887	Polyclonal	FALSE
148	ERR022911	Vietnam	Southeast Asia	ERR022911	2010	0.979	Monoclonal	TRUE
149	ERR022913	Ghana	West Africa	ERR022913	2010	0.985	Monoclonal	TRUE
150	ERR022914	Vietnam	Southeast Asia	ERR022914	2009	0.972	Monoclonal	TRUE
151	ERR022915	Vietnam	Southeast Asia	ERR022915	2010	0.971	Monoclonal	TRUE
152	ERR022917	Vietnam	Southeast Asia	ERR022917	2010	0.984	Monoclonal	TRUE
153	ERR022918	Vietnam	Southeast Asia	ERR022918	2009	0.972	Monoclonal	TRUE
154	ERR022920	Tanzania	East Africa	ERR022920	2010	0.996	Monoclonal	TRUE
155	ERR022922	Ghana	West Africa	ERR022922	2009	0.981	Monoclonal	TRUE
156	ERR022923	Cambodia	Southeast Asia	ERR022923	2010	0.965	Monoclonal	TRUE
157	ERR022924	Cambodia	Southeast Asia	ERR022924	2010	0.988	Monoclonal	TRUE
158	ERR022925	Cambodia	Southeast Asia	ERR022925	2010	0.986	Monoclonal	TRUE
159	ERR022927	Cambodia	Southeast Asia	ERR022927	2010	0.994	Monoclonal	TRUE
160	ERR022930	Cambodia	Southeast Asia	ERR022930	2010	0.989	Monoclonal	TRUE
161	ERR023029	Cambodia	Southeast Asia	ERR023029	2010	0.994	Monoclonal	TRUE
162	ERR023032	Ghana	West Africa	ERR023032	2009	0.842	Polyclonal	FALSE
163	ERR023033	Cambodia	Southeast Asia	ERR023033	2010	0.989	Monoclonal	TRUE
164	ERR023034	Cambodia	Southeast Asia	ERR023034	2010	0.982	Monoclonal	TRUE
165	ERR023035	Cambodia	Southeast Asia	ERR023035	2010	0.994	Monoclonal	TRUE
166	ERR023036	Cambodia	Southeast Asia	ERR023036	2010	0.992	Monoclonal	TRUE
167	ERR023037	Cambodia	Southeast Asia	ERR023037	2010	0.983	Monoclonal	TRUE
168	ERR023038	Cambodia	Southeast Asia	ERR023038	2010	0.989	Monoclonal	TRUE
169	ERR023154	Ghana	West Africa	ERR023154	2009	0.848	Polyclonal	FALSE
170	ERR023159	Ghana	West Africa	ERR023159	2009	0.978	Monoclonal	TRUE
171	ERR023162	Vietnam	Southeast Asia	ERR023162	2009	0.984	Monoclonal	TRUE
172	ERR023163	Vietnam	Southeast Asia	ERR023163	2010	0.97	Monoclonal	TRUE
173	ERR023164	Gambia	West Africa	ERR023164	2008	0.986	Monoclonal	TRUE
174	ERR023170	Cambodia	Southeast Asia	ERR023170	2010	0.994	Monoclonal	TRUE
175	ERR023466	Gambia	West Africa	ERR023466	2008	0.974	Monoclonal	TRUE
176	ERR023470	Gambia	West Africa	ERR023470	2008	0.996	Monoclonal	TRUE
177	ERR023471	Gambia	West Africa	ERR023471	2008	0.85	Polyclonal	FALSE
178	ERR023472	Gambia	West Africa	ERR023472	2008	0.976	Monoclonal	TRUE
179	ERR023476	Gambia	West Africa	ERR023476	2008	0.988	Monoclonal	TRUE
180	ERR023660	Ghana	West Africa	ERR023660	2009	0.989	Monoclonal	TRUE
181	ERR023680	Gambia	West Africa	ERR023680	2008	0.98	Monoclonal	TRUE
182	ERR027089	Cambodia	Southeast Asia	ERR027089	2010	0.982	Monoclonal	TRUE
183	ERR027090	Cambodia	Southeast Asia	ERR027090	2010	0.985	Monoclonal	TRUE
184	ERR027092	Tanzania	East Africa	ERR027092	2010	0.945	Polyclonal	FALSE
185	ERR027113	Peru	South America	ERR027113	2011	0.995	Monoclonal	TRUE
186	ERR029083	Kenya	East Africa	ERR029083	2007	0.98	Monoclonal	TRUE
187	ERR029085	Kenya	East Africa	ERR029085	2007	0.988	Monoclonal	TRUE
188	ERR029087	Kenya	East Africa	ERR029087	2007	0.765	Polyclonal	FALSE
189	ERR029088	Kenya	East Africa	ERR029088	2007	0.994	Monoclonal	TRUE
190	ERR029095	Kenya	East Africa	ERR029095	2007	0.99	Monoclonal	TRUE
191	ERR029104	Kenya	East Africa	ERR029104	2007	0.993	Monoclonal	TRUE
192	ERR029411	Kenya	East Africa	ERR029411	2007	0.836	Polyclonal	FALSE
193	ERR029412	Kenya	East Africa	ERR029412	2007	0.987	Monoclonal	TRUE
194	ERR029413	Kenya	East Africa	ERR029413	2007	0.986	Monoclonal	TRUE
195	ERR029414	Kenya	East Africa	ERR029414	2007	0.996	Monoclonal	TRUE
196	ERR029957	Ghana	West Africa	ERR029957	2010	0.997	Monoclonal	TRUE
197	ERR029958	Ghana	West Africa	ERR029958	2010	0.88	Polyclonal	FALSE
198	ERR029959	Ghana	West Africa	ERR029959	2010	0.973	Monoclonal	TRUE
199	ERR029963	Ghana	West Africa	ERR029963	2010	0.981	Monoclonal	TRUE
200	ERR029968	Ghana	West Africa	ERR029968	2010	0.991	Monoclonal	TRUE
201	ERR029970	Cambodia	Southeast Asia	ERR029970	2009	0.992	Monoclonal	TRUE
202	ERR031075	Ghana	West Africa	ERR031075	2010	0.947	Polyclonal	FALSE
203	ERR031712	Cambodia	Southeast Asia	ERR031712	2009	0.994	Monoclonal	TRUE
204	ERR032148	Ghana	West Africa	ERR032148	2010	0.93	Polyclonal	FALSE
205	ERR033024	Ghana	West Africa	ERR033024	2010	0.989	Monoclonal	TRUE
206	ERR033026	Cambodia	Southeast Asia	ERR033026	2010	0.966	Monoclonal	TRUE
207	ERR033027	Cambodia	Southeast Asia	ERR033027	2010	0.992	Monoclonal	TRUE
208	ERR033030	Cambodia	Southeast Asia	ERR033030	2010	0.99	Monoclonal	TRUE
209	ERR033032	Cambodia	Southeast Asia	ERR033032	2010	0.982	Monoclonal	TRUE
210	ERR033034	Cambodia	Southeast Asia	ERR033034	2010	0.981	Monoclonal	TRUE
211	ERR033037	Cambodia	Southeast Asia	ERR033037	2010	0.979	Monoclonal	TRUE
212	ERR034093	Cambodia	Southeast Asia	ERR034093	2010	0.986	Monoclonal	TRUE
213	ERR034094	Cambodia	Southeast Asia	ERR034094	2010	0.983	Monoclonal	TRUE
214	ERR034095	Cambodia	Southeast Asia	ERR034095	2010	0.993	Monoclonal	TRUE
215	ERR035358	Ghana	West Africa	ERR035358	2010	0.797	Polyclonal	FALSE
216	ERR035359	Ghana	West Africa	ERR035359	2010	0.97	Monoclonal	TRUE
217	ERR035360	Ghana	West Africa	ERR035360	2010	0.977	Monoclonal	TRUE
218	ERR035361	Ghana	West Africa	ERR035361	2010	0.879	Polyclonal	FALSE
219	ERR035362	Ghana	West Africa	ERR035362	2010	0.987	Monoclonal	TRUE
220	ERR035363	Ghana	West Africa	ERR035363	2010	0.987	Monoclonal	TRUE
221	ERR036144	Ghana	West Africa	ERR036144	2010	0.981	Monoclonal	TRUE
222	ERR036145	Ghana	West Africa	ERR036145	2010	0.99	Monoclonal	TRUE
223	ERR036147	Ghana	West Africa	ERR036147	2010	0.971	Monoclonal	TRUE
224	ERR036148	Ghana	West Africa	ERR036148	2010	0.976	Monoclonal	TRUE
225	ERR036150	Ghana	West Africa	ERR036150	2010	0.972	Monoclonal	TRUE
226	ERR036152	Ghana	West Africa	ERR036152	2010	0.976	Monoclonal	TRUE
227	ERR036560	Cambodia	Southeast Asia	ERR036560	2009	0.861	Polyclonal	FALSE
228	ERR036561	Cambodia	Southeast Asia	ERR036561	2008	0.993	Monoclonal	TRUE
229	ERR036562	Cambodia	Southeast Asia	ERR036562	2008	0.99	Monoclonal	TRUE
230	ERR036563	Cambodia	Southeast Asia	ERR036563	2008	0.992	Monoclonal	TRUE
231	ERR036564	Cambodia	Southeast Asia	ERR036564	2008	0.905	Polyclonal	FALSE
232	ERR036566	Cambodia	Southeast Asia	ERR036566	2008	0.986	Monoclonal	TRUE
233	ERR036567	Cambodia	Southeast Asia	ERR036567	2008	0.988	Monoclonal	TRUE
234	ERR036569	Cambodia	Southeast Asia	ERR036569	2008	0.995	Monoclonal	TRUE
235	ERR036572	Cambodia	Southeast Asia	ERR036572	2008	0.991	Monoclonal	TRUE
236	ERR036573	Cambodia	Southeast Asia	ERR036573	2008	0.99	Monoclonal	TRUE
237	ERR036574	Cambodia	Southeast Asia	ERR036574	2008	0.99	Monoclonal	TRUE
238	ERR036575	Cambodia	Southeast Asia	ERR036575	2008	0.987	Monoclonal	TRUE
239	ERR036576	Cambodia	Southeast Asia	ERR036576	2008	0.986	Monoclonal	TRUE
240	ERR036578	Cambodia	Southeast Asia	ERR036578	2008	0.989	Monoclonal	TRUE
241	ERR036579	Cambodia	Southeast Asia	ERR036579	2009	0.982	Monoclonal	TRUE
242	ERR036580	Cambodia	Southeast Asia	ERR036580	2009	0.972	Monoclonal	TRUE
243	ERR036581	Cambodia	Southeast Asia	ERR036581	2008	0.984	Monoclonal	TRUE
244	ERR036582	Cambodia	Southeast Asia	ERR036582	2009	0.989	Monoclonal	TRUE
245	ERR036584	Cambodia	Southeast Asia	ERR036584	2009	0.978	Monoclonal	TRUE
246	ERR036585	Cambodia	Southeast Asia	ERR036585	2008	0.992	Monoclonal	TRUE
247	ERR036586	Cambodia	Southeast Asia	ERR036586	2009	0.991	Monoclonal	TRUE
248	ERR036587	Cambodia	Southeast Asia	ERR036587	2009	0.986	Monoclonal	TRUE
249	ERR036588	Cambodia	Southeast Asia	ERR036588	2008	0.973	Monoclonal	TRUE
250	ERR036590	Cambodia	Southeast Asia	ERR036590	2009	0.994	Monoclonal	TRUE
251	ERR036591	Cambodia	Southeast Asia	ERR036591	2008	0.886	Polyclonal	FALSE
252	ERR036592	Cambodia	Southeast Asia	ERR036592	2008	0.986	Monoclonal	TRUE
253	ERR036593	Cambodia	Southeast Asia	ERR036593	2008	0.984	Monoclonal	TRUE
254	ERR036594	Cambodia	Southeast Asia	ERR036594	2009	0.994	Monoclonal	TRUE
255	ERR036596	Bangladesh	South Asia	ERR036596	2008	0.963	Monoclonal	TRUE
256	ERR036597	Bangladesh	South Asia	ERR036597	2008	0.972	Monoclonal	TRUE
257	ERR036598	Bangladesh	South Asia	ERR036598	2008	0.971	Monoclonal	TRUE
258	ERR036600	Bangladesh	South Asia	ERR036600	2009	0.985	Monoclonal	TRUE
259	ERR036602	Bangladesh	South Asia	ERR036602	2009	0.982	Monoclonal	TRUE
260	ERR036603	Bangladesh	South Asia	ERR036603	2009	0.974	Monoclonal	TRUE
261	ERR036604	Bangladesh	South Asia	ERR036604	2009	0.989	Monoclonal	TRUE
262	ERR037383	Ghana	West Africa	ERR037383	2010	0.97	Monoclonal	TRUE
263	ERR039175	Cambodia	Southeast Asia	ERR039175	2010	0.993	Monoclonal	TRUE
264	ERR039176	Cambodia	Southeast Asia	ERR039176	2010	0.988	Monoclonal	TRUE
265	ERR039178	Cambodia	Southeast Asia	ERR039178	2010	0.887	Polyclonal	FALSE
266	ERR039179	Cambodia	Southeast Asia	ERR039179	2010	0.982	Monoclonal	TRUE
267	ERR039180	Cambodia	Southeast Asia	ERR039180	2010	0.977	Monoclonal	TRUE
268	ERR039181	Cambodia	Southeast Asia	ERR039181	2010	0.917	Polyclonal	FALSE
269	ERR039182	Cambodia	Southeast Asia	ERR039182	2010	0.977	Monoclonal	TRUE
270	ERR039184	Cambodia	Southeast Asia	ERR039184	2010	0.854	Polyclonal	FALSE
271	ERR039186	Cambodia	Southeast Asia	ERR039186	2010	0.976	Monoclonal	TRUE
272	ERR039187	Cambodia	Southeast Asia	ERR039187	2010	0.924	Polyclonal	FALSE
273	ERR039188	Cambodia	Southeast Asia	ERR039188	2010	0.973	Monoclonal	TRUE
274	ERR039189	Cambodia	Southeast Asia	ERR039189	2010	0.986	Monoclonal	TRUE
275	ERR039190	Cambodia	Southeast Asia	ERR039190	2010	0.973	Monoclonal	TRUE
276	ERR039192	Cambodia	Southeast Asia	ERR039192	2010	0.869	Polyclonal	FALSE
277	ERR039193	Cambodia	Southeast Asia	ERR039193	2010	0.972	Monoclonal	TRUE
278	ERR039194	Cambodia	Southeast Asia	ERR039194	2010	0.972	Monoclonal	TRUE
279	ERR039196	Cambodia	Southeast Asia	ERR039196	2010	0.973	Monoclonal	TRUE
280	ERR039197	Cambodia	Southeast Asia	ERR039197	2010	0.993	Monoclonal	TRUE
281	ERR039198	Cambodia	Southeast Asia	ERR039198	2010	0.994	Monoclonal	TRUE
282	ERR039199	Cambodia	Southeast Asia	ERR039199	2010	0.972	Monoclonal	TRUE
283	ERR039200	Cambodia	Southeast Asia	ERR039200	2010	0.988	Monoclonal	TRUE
284	ERR039201	Cambodia	Southeast Asia	ERR039201	2010	0.896	Polyclonal	FALSE
285	ERR039202	Cambodia	Southeast Asia	ERR039202	2010	0.979	Monoclonal	TRUE
286	ERR039203	Cambodia	Southeast Asia	ERR039203	2010	0.989	Monoclonal	TRUE
287	ERR039204	Cambodia	Southeast Asia	ERR039204	2010	0.974	Monoclonal	TRUE
288	ERR039205	Cambodia	Southeast Asia	ERR039205	2010	0.971	Monoclonal	TRUE
289	ERR039206	Cambodia	Southeast Asia	ERR039206	2010	0.967	Monoclonal	TRUE
290	ERR039207	Cambodia	Southeast Asia	ERR039207	2010	0.974	Monoclonal	TRUE
291	ERR039208	Cambodia	Southeast Asia	ERR039208	2010	0.973	Monoclonal	TRUE
292	ERR039209	Cambodia	Southeast Asia	ERR039209	2010	0.964	Monoclonal	TRUE
293	ERR039210	Cambodia	Southeast Asia	ERR039210	2010	0.989	Monoclonal	TRUE
294	ERR039211	Cambodia	Southeast Asia	ERR039211	2010	0.98	Monoclonal	TRUE
295	ERR039212	Cambodia	Southeast Asia	ERR039212	2010	0.981	Monoclonal	TRUE
296	ERR039213	Cambodia	Southeast Asia	ERR039213	2010	0.97	Monoclonal	TRUE
297	ERR039214	Cambodia	Southeast Asia	ERR039214	2010	0.981	Monoclonal	TRUE
298	ERR039217	Cambodia	Southeast Asia	ERR039217	2010	0.961	Monoclonal	TRUE
299	ERR039220	Cambodia	Southeast Asia	ERR039220	2010	0.994	Monoclonal	TRUE
300	ERR039221	Cambodia	Southeast Asia	ERR039221	2010	0.836	Polyclonal	FALSE
301	ERR039222	Cambodia	Southeast Asia	ERR039222	2010	0.975	Monoclonal	TRUE
302	ERR039223	Cambodia	Southeast Asia	ERR039223	2010	0.961	Monoclonal	TRUE
303	ERR039224	Cambodia	Southeast Asia	ERR039224	2010	0.99	Monoclonal	TRUE
304	ERR039225	Cambodia	Southeast Asia	ERR039225	2010	0.985	Monoclonal	TRUE
305	ERR039226	Cambodia	Southeast Asia	ERR039226	2010	0.879	Polyclonal	FALSE
306	ERR039227	Cambodia	Southeast Asia	ERR039227	2010	0.966	Monoclonal	TRUE
307	ERR039228	Cambodia	Southeast Asia	ERR039228	2010	0.963	Monoclonal	TRUE
308	ERR039230	Cambodia	Southeast Asia	ERR039230	2010	0.985	Monoclonal	TRUE
309	ERR039231	Cambodia	Southeast Asia	ERR039231	2010	0.994	Monoclonal	TRUE
310	ERR039232	Cambodia	Southeast Asia	ERR039232	2010	0.853	Polyclonal	FALSE
311	ERR039233	Cambodia	Southeast Asia	ERR039233	2010	0.831	Polyclonal	FALSE
312	ERR039235	Ghana	West Africa	ERR039235	2010	0.992	Monoclonal	TRUE
313	ERR039236	Ghana	West Africa	ERR039236	2010	0.987	Monoclonal	TRUE
314	ERR039237	Cambodia	Southeast Asia	ERR039237	2010	0.992	Monoclonal	TRUE
315	ERR039238	Cambodia	Southeast Asia	ERR039238	2010	0.981	Monoclonal	TRUE
316	ERR039239	Cambodia	Southeast Asia	ERR039239	2010	0.994	Monoclonal	TRUE
317	ERR039240	Cambodia	Southeast Asia	ERR039240	2010	0.981	Monoclonal	TRUE
318	ERR039241	Cambodia	Southeast Asia	ERR039241	2010	0.975	Monoclonal	TRUE
319	ERR039242	Cambodia	Southeast Asia	ERR039242	2010	0.978	Monoclonal	TRUE
320	ERR039243	Cambodia	Southeast Asia	ERR039243	2010	0.982	Monoclonal	TRUE
321	ERR039856	Cambodia	Southeast Asia	ERR039856	2010	0.916	Polyclonal	FALSE
322	ERR039857	Cambodia	Southeast Asia	ERR039857	2010	0.897	Polyclonal	FALSE
323	ERR039858	Cambodia	Southeast Asia	ERR039858	2010	0.814	Polyclonal	FALSE
324	ERR039859	Cambodia	Southeast Asia	ERR039859	2010	0.985	Monoclonal	TRUE
325	ERR039860	Cambodia	Southeast Asia	ERR039860	2010	0.979	Monoclonal	TRUE
326	ERR039862	Cambodia	Southeast Asia	ERR039862	2010	0.968	Monoclonal	TRUE
327	ERR039863	Cambodia	Southeast Asia	ERR039863	2010	0.978	Monoclonal	TRUE
328	ERR039864	Cambodia	Southeast Asia	ERR039864	2010	0.98	Monoclonal	TRUE
329	ERR039865	Cambodia	Southeast Asia	ERR039865	2010	0.988	Monoclonal	TRUE
330	ERR039866	Cambodia	Southeast Asia	ERR039866	2010	0.968	Monoclonal	TRUE
331	ERR039867	Cambodia	Southeast Asia	ERR039867	2010	0.947	Polyclonal	FALSE
332	ERR039868	Cambodia	Southeast Asia	ERR039868	2010	0.875	Polyclonal	FALSE
333	ERR039869	Cambodia	Southeast Asia	ERR039869	2010	0.996	Monoclonal	TRUE
334	ERR039870	Cambodia	Southeast Asia	ERR039870	2010	0.946	Polyclonal	FALSE
335	ERR039871	Cambodia	Southeast Asia	ERR039871	2010	0.984	Monoclonal	TRUE
336	ERR039874	Cambodia	Southeast Asia	ERR039874	2010	0.953	Monoclonal	TRUE
337	ERR039875	Cambodia	Southeast Asia	ERR039875	2010	0.99	Monoclonal	TRUE
338	ERR039876	Cambodia	Southeast Asia	ERR039876	2010	0.978	Monoclonal	TRUE
339	ERR039877	Cambodia	Southeast Asia	ERR039877	2011	0.98	Monoclonal	TRUE
340	ERR039878	Cambodia	Southeast Asia	ERR039878	2011	0.969	Monoclonal	TRUE
341	ERR039879	Cambodia	Southeast Asia	ERR039879	2011	0.985	Monoclonal	TRUE
342	ERR039880	Cambodia	Southeast Asia	ERR039880	2009	0.976	Monoclonal	TRUE
343	ERR039881	Cambodia	Southeast Asia	ERR039881	2009	0.985	Monoclonal	TRUE
344	ERR039882	Cambodia	Southeast Asia	ERR039882	2011	0.979	Monoclonal	TRUE
345	ERR039883	Cambodia	Southeast Asia	ERR039883	2011	0.986	Monoclonal	TRUE
346	ERR039884	Cambodia	Southeast Asia	ERR039884	2011	0.986	Monoclonal	TRUE
347	ERR039885	Cambodia	Southeast Asia	ERR039885	2011	0.984	Monoclonal	TRUE
348	ERR039886	Bangladesh	South Asia	ERR039886	2009	0.962	Monoclonal	TRUE
349	ERR039888	Ghana	West Africa	ERR039888	2011	0.986	Monoclonal	TRUE
350	ERR039889	Cambodia	Southeast Asia	ERR039889	2010	0.992	Monoclonal	TRUE
351	ERR039892	Ghana	West Africa	ERR039892	2010	0.98	Monoclonal	TRUE
352	ERR039893	Cambodia	Southeast Asia	ERR039893	2009	0.981	Monoclonal	TRUE
353	ERR039895	Cambodia	Southeast Asia	ERR039895	2009	0.987	Monoclonal	TRUE
354	ERR039898	Cambodia	Southeast Asia	ERR039898	2008	0.99	Monoclonal	TRUE
355	ERR039899	Cambodia	Southeast Asia	ERR039899	2009	0.993	Monoclonal	TRUE
356	ERR039900	Cambodia	Southeast Asia	ERR039900	2008	0.982	Monoclonal	TRUE
357	ERR039903	Colombia	South America	ERR039903	2011	0.987	Monoclonal	TRUE
358	ERR039904	Cambodia	Southeast Asia	ERR039904	2010	0.994	Monoclonal	TRUE
359	ERR039905	Cambodia	Southeast Asia	ERR039905	2009	0.971	Monoclonal	TRUE
360	ERR039907	Cambodia	Southeast Asia	ERR039907	2008	0.829	Polyclonal	FALSE
361	ERR039912	Cambodia	Southeast Asia	ERR039912	2009	0.989	Monoclonal	TRUE
362	ERR039914	Bangladesh	South Asia	ERR039914	2009	0.981	Monoclonal	TRUE
363	ERR039915	Cambodia	Southeast Asia	ERR039915	2008	0.9	Polyclonal	FALSE
364	ERR039916	Cambodia	Southeast Asia	ERR039916	2010	0.971	Monoclonal	TRUE
365	ERR039917	Bangladesh	South Asia	ERR039917	2009	0.992	Monoclonal	TRUE
366	ERR039919	Cambodia	Southeast Asia	ERR039919	2010	0.964	Monoclonal	TRUE
367	ERR039921	Cambodia	Southeast Asia	ERR039921	2008	0.992	Monoclonal	TRUE
368	ERR039923	Ghana	West Africa	ERR039923	2011	0.867	Polyclonal	FALSE
369	ERR039924	Ghana	West Africa	ERR039924	2010	0.963	Monoclonal	TRUE
370	ERR039925	Ghana	West Africa	ERR039925	2010	0.959	Monoclonal	TRUE
371	ERR039926	Cambodia	Southeast Asia	ERR039926	2010	0.985	Monoclonal	TRUE
372	ERR039927	Cambodia	Southeast Asia	ERR039927	2010	0.98	Monoclonal	TRUE
373	ERR039929	Cambodia	Southeast Asia	ERR039929	2008	0.986	Monoclonal	TRUE
374	ERR039930	Colombia	South America	ERR039930	2011	0.974	Monoclonal	TRUE
375	ERR039931	Cambodia	Southeast Asia	ERR039931	2009	0.974	Monoclonal	TRUE
376	ERR039934	Cambodia	Southeast Asia	ERR039934	2010	0.97	Monoclonal	TRUE
377	ERR039935	Ghana	West Africa	ERR039935	2011	0.947	Polyclonal	FALSE
378	ERR039937	Ghana	West Africa	ERR039937	2011	0.902	Polyclonal	FALSE
379	ERR039938	Ghana	West Africa	ERR039938	2011	0.943	Polyclonal	FALSE
380	ERR039939	Ghana	West Africa	ERR039939	2011	0.893	Polyclonal	FALSE
381	ERR039941	Cambodia	Southeast Asia	ERR039941	2010	0.977	Monoclonal	TRUE
382	ERR039943	Cambodia	Southeast Asia	ERR039943	2010	0.978	Monoclonal	TRUE
383	ERR039944	Ghana	West Africa	ERR039944	2009	0.986	Monoclonal	TRUE
384	ERR039945	Ghana	West Africa	ERR039945	2011	0.969	Monoclonal	TRUE
385	ERR039948	Cambodia	Southeast Asia	ERR039948	2009	0.991	Monoclonal	TRUE
386	ERR039955	Cambodia	Southeast Asia	ERR039955	2010	0.98	Monoclonal	TRUE
387	ERR039956	Cambodia	Southeast Asia	ERR039956	2008	0.987	Monoclonal	TRUE
388	ERR039967	Cambodia	Southeast Asia	ERR039967	2008	0.995	Monoclonal	TRUE
389	ERR039970	Cambodia	Southeast Asia	ERR039970	2008	0.995	Monoclonal	TRUE
390	ERR039971	Ghana	West Africa	ERR039971	2011	0.988	Monoclonal	TRUE
391	ERR039972	Ghana	West Africa	ERR039972	2010	0.853	Polyclonal	FALSE
392	ERR039975	Ghana	West Africa	ERR039975	2010	0.816	Polyclonal	FALSE
393	ERR039977	Ghana	West Africa	ERR039977	2010	0.982	Monoclonal	TRUE
394	ERR039979	Ghana	West Africa	ERR039979	2011	0.982	Monoclonal	TRUE
395	ERR039980	Ghana	West Africa	ERR039980	2011	0.851	Polyclonal	FALSE
396	ERR039981	Ghana	West Africa	ERR039981	2010	0.939	Polyclonal	FALSE
397	ERR039983	Cambodia	Southeast Asia	ERR039983	2008	0.993	Monoclonal	TRUE
398	ERR039984	Cambodia	Southeast Asia	ERR039984	2010	0.979	Monoclonal	TRUE
399	ERR039985	Cambodia	Southeast Asia	ERR039985	2010	0.994	Monoclonal	TRUE
400	ERR039986	Colombia	South America	ERR039986	2011	0.985	Monoclonal	TRUE
401	ERR039987	Cambodia	Southeast Asia	ERR039987	2010	0.989	Monoclonal	TRUE
402	ERR039988	Colombia	South America	ERR039988	2011	0.988	Monoclonal	TRUE
403	ERR039995	Cambodia	Southeast Asia	ERR039995	2009	0.984	Monoclonal	TRUE
404	ERR039996	Cambodia	Southeast Asia	ERR039996	2009	0.959	Monoclonal	TRUE
405	ERR039997	Bangladesh	South Asia	ERR039997	2009	0.989	Monoclonal	TRUE
406	ERR039998	Cambodia	Southeast Asia	ERR039998	2010	0.979	Monoclonal	TRUE
407	ERR039999	Bangladesh	South Asia	ERR039999	2008	0.974	Monoclonal	TRUE
408	ERR040000	Cambodia	Southeast Asia	ERR040000	2009	0.996	Monoclonal	TRUE
409	ERR040004	Cambodia	Southeast Asia	ERR040004	2010	0.979	Monoclonal	TRUE
410	ERR040005	Bangladesh	South Asia	ERR040005	2009	0.861	Polyclonal	FALSE
411	ERR040008	Cambodia	Southeast Asia	ERR040008	2009	0.981	Monoclonal	TRUE
412	ERR040009	Cambodia	Southeast Asia	ERR040009	2010	0.98	Monoclonal	TRUE
413	ERR040013	Cambodia	Southeast Asia	ERR040013	2008	0.992	Monoclonal	TRUE
414	ERR040015	Cambodia	Southeast Asia	ERR040015	2009	0.992	Monoclonal	TRUE
415	ERR040017	Cambodia	Southeast Asia	ERR040017	2009	0.992	Monoclonal	TRUE
416	ERR040018	Cambodia	Southeast Asia	ERR040018	2010	0.979	Monoclonal	TRUE
417	ERR040020	Cambodia	Southeast Asia	ERR040020	2009	0.917	Polyclonal	FALSE
418	ERR040021	Bangladesh	South Asia	ERR040021	2008	0.866	Polyclonal	FALSE
419	ERR040022	Bangladesh	South Asia	ERR040022	2008	0.995	Monoclonal	TRUE
420	ERR040023	Bangladesh	South Asia	ERR040023	2008	0.834	Polyclonal	FALSE
421	ERR040027	Cambodia	Southeast Asia	ERR040027	2009	0.995	Monoclonal	TRUE
422	ERR040029	Cambodia	Southeast Asia	ERR040029	2009	0.994	Monoclonal	TRUE
423	ERR040030	Cambodia	Southeast Asia	ERR040030	2008	0.993	Monoclonal	TRUE
424	ERR040031	Cambodia	Southeast Asia	ERR040031	2009	0.953	Monoclonal	TRUE
425	ERR040033	Cambodia	Southeast Asia	ERR040033	2009	0.991	Monoclonal	TRUE
426	ERR040035	Cambodia	Southeast Asia	ERR040035	2009	0.995	Monoclonal	TRUE
427	ERR040037	Cambodia	Southeast Asia	ERR040037	2009	0.991	Monoclonal	TRUE
428	ERR040038	Cambodia	Southeast Asia	ERR040038	2008	0.882	Polyclonal	FALSE
429	ERR040044	Cambodia	Southeast Asia	ERR040044	2009	0.991	Monoclonal	TRUE
430	ERR040050	Cambodia	Southeast Asia	ERR040050	2009	0.993	Monoclonal	TRUE
431	ERR040051	Bangladesh	South Asia	ERR040051	2008	0.851	Polyclonal	FALSE
432	ERR042208	Cambodia	Southeast Asia	ERR042208	2010	0.987	Monoclonal	TRUE
433	ERR042209	Cambodia	Southeast Asia	ERR042209	2010	0.979	Monoclonal	TRUE
434	ERR042210	Cambodia	Southeast Asia	ERR042210	2010	0.972	Monoclonal	TRUE
435	ERR042211	Cambodia	Southeast Asia	ERR042211	2010	0.992	Monoclonal	TRUE
436	ERR042212	Cambodia	Southeast Asia	ERR042212	2010	0.989	Monoclonal	TRUE
437	ERR042213	Cambodia	Southeast Asia	ERR042213	2010	0.831	Polyclonal	FALSE
438	ERR042214	Cambodia	Southeast Asia	ERR042214	2010	0.98	Monoclonal	TRUE
439	ERR042215	Cambodia	Southeast Asia	ERR042215	2010	0.98	Monoclonal	TRUE
440	ERR042216	Cambodia	Southeast Asia	ERR042216	2010	0.981	Monoclonal	TRUE
441	ERR042222	Colombia	South America	ERR042222	2011	0.971	Monoclonal	TRUE
442	ERR042223	Colombia	South America	ERR042223	2011	0.984	Monoclonal	TRUE
443	ERR042224	Colombia	South America	ERR042224	2011	0.98	Monoclonal	TRUE
444	ERR042226	Colombia	South America	ERR042226	2011	0.982	Monoclonal	TRUE
445	ERR042227	Colombia	South America	ERR042227	2011	0.983	Monoclonal	TRUE
446	ERR042228	Colombia	South America	ERR042228	2011	0.981	Monoclonal	TRUE
447	ERR042229	Colombia	South America	ERR042229	2011	0.98	Monoclonal	TRUE
448	ERR042230	Colombia	South America	ERR042230	2011	0.982	Monoclonal	TRUE
449	ERR042231	Colombia	South America	ERR042231	2011	0.985	Monoclonal	TRUE
450	ERR042232	Colombia	South America	ERR042232	2011	0.986	Monoclonal	TRUE
451	ERR042233	Colombia	South America	ERR042233	2011	0.987	Monoclonal	TRUE
452	ERR042234	Ghana	West Africa	ERR042234	2010	0.974	Monoclonal	TRUE
453	ERR042235	Ghana	West Africa	ERR042235	2011	0.988	Monoclonal	TRUE
454	ERR042237	Ghana	West Africa	ERR042237	2011	0.972	Monoclonal	TRUE
455	ERR042238	Ghana	West Africa	ERR042238	2011	0.988	Monoclonal	TRUE
456	ERR042239	Ghana	West Africa	ERR042239	2011	0.979	Monoclonal	TRUE
457	ERR042636	Ghana	West Africa	ERR042636	2010	0.968	Monoclonal	TRUE
458	ERR042638	Ghana	West Africa	ERR042638	2010	0.992	Monoclonal	TRUE
459	ERR042641	Ghana	West Africa	ERR042641	2010	0.98	Monoclonal	TRUE
460	ERR042643	Ghana	West Africa	ERR042643	2010	0.914	Polyclonal	FALSE
461	ERR042645	Ghana	West Africa	ERR042645	2010	0.97	Monoclonal	TRUE
462	ERR042647	Ghana	West Africa	ERR042647	2010	0.949	Polyclonal	FALSE
463	ERR042648	Ghana	West Africa	ERR042648	2010	0.897	Polyclonal	FALSE
464	ERR042655	Cambodia	Southeast Asia	ERR042655	2010	0.946	Polyclonal	FALSE
465	ERR042656	Cambodia	Southeast Asia	ERR042656	2010	0.969	Monoclonal	TRUE
466	ERR042658	Cambodia	Southeast Asia	ERR042658	2010	0.977	Monoclonal	TRUE
467	ERR042664	Cambodia	Southeast Asia	ERR042664	2010	0.944	Polyclonal	FALSE
468	ERR042666	Cambodia	Southeast Asia	ERR042666	2010	0.972	Monoclonal	TRUE
469	ERR042667	Cambodia	Southeast Asia	ERR042667	2010	0.912	Polyclonal	FALSE
470	ERR042670	Cambodia	Southeast Asia	ERR042670	2010	0.906	Polyclonal	FALSE
471	ERR042671	Cambodia	Southeast Asia	ERR042671	2008	0.865	Polyclonal	FALSE
472	ERR042672	Cambodia	Southeast Asia	ERR042672	2009	0.866	Polyclonal	FALSE
473	ERR042673	Cambodia	Southeast Asia	ERR042673	2008	0.989	Monoclonal	TRUE
474	ERR042676	Bangladesh	South Asia	ERR042676	2008	0.844	Polyclonal	FALSE
475	ERR042677	Bangladesh	South Asia	ERR042677	2008	0.863	Polyclonal	FALSE
476	ERR042678	Bangladesh	South Asia	ERR042678	2009	0.806	Polyclonal	FALSE
477	ERR042679	Colombia	South America	ERR042679	2011	0.97	Monoclonal	TRUE
478	ERR042683	Malawi	East Africa	ERR042683	2011	0.985	Monoclonal	TRUE
479	ERR042685	Malawi	East Africa	ERR042685	2011	0.97	Monoclonal	TRUE
480	ERR042686	Malawi	East Africa	ERR042686	2011	0.966	Monoclonal	TRUE
481	ERR042687	Malawi	East Africa	ERR042687	2011	0.985	Monoclonal	TRUE
482	ERR042690	Ghana	West Africa	ERR042690	2011	0.966	Monoclonal	TRUE
483	ERR042691	Ghana	West Africa	ERR042691	2011	0.984	Monoclonal	TRUE
484	ERR042694	Ghana	West Africa	ERR042694	2010	0.94	Polyclonal	FALSE
485	ERR042696	Ghana	West Africa	ERR042696	2010	0.994	Monoclonal	TRUE
486	ERR042701	Ghana	West Africa	ERR042701	2011	0.987	Monoclonal	TRUE
487	ERR042706	Ghana	West Africa	ERR042706	2011	0.97	Monoclonal	TRUE
488	ERR042707	Ghana	West Africa	ERR042707	2011	0.824	Polyclonal	FALSE
489	ERR042709	Ghana	West Africa	ERR042709	2010	0.976	Monoclonal	TRUE
490	ERR042711	Ghana	West Africa	ERR042711	2010	0.984	Monoclonal	TRUE
491	ERR042713	Ghana	West Africa	ERR042713	2011	0.992	Monoclonal	TRUE
492	ERR042714	Ghana	West Africa	ERR042714	2010	0.992	Monoclonal	TRUE
493	ERR042717	Ghana	West Africa	ERR042717	2011	0.981	Monoclonal	TRUE
494	ERR042718	Ghana	West Africa	ERR042718	2010	0.98	Monoclonal	TRUE
495	ERR042719	Ghana	West Africa	ERR042719	2011	0.814	Polyclonal	FALSE
496	ERR042721	Ghana	West Africa	ERR042721	2011	0.987	Monoclonal	TRUE
497	ERR042722	Ghana	West Africa	ERR042722	2011	0.955	Monoclonal	TRUE
498	ERR042725	Ghana	West Africa	ERR042725	2010	0.971	Monoclonal	TRUE
499	ERR042727	Ghana	West Africa	ERR042727	2011	0.981	Monoclonal	TRUE
500	ERR043311	Ghana	West Africa	ERR043311	2011	0.972	Monoclonal	TRUE
501	ERR043313	Ghana	West Africa	ERR043313	2011	0.955	Monoclonal	TRUE
502	ERR043319	Cambodia	Southeast Asia	ERR043319	2010	0.991	Monoclonal	TRUE
503	ERR043323	Cambodia	Southeast Asia	ERR043323	2010	0.979	Monoclonal	TRUE
504	ERR043324	Cambodia	Southeast Asia	ERR043324	2010	0.987	Monoclonal	TRUE
505	ERR043325	Cambodia	Southeast Asia	ERR043325	2010	0.984	Monoclonal	TRUE
506	ERR043326	Cambodia	Southeast Asia	ERR043326	2010	0.979	Monoclonal	TRUE
507	ERR043327	Cambodia	Southeast Asia	ERR043327	2010	0.981	Monoclonal	TRUE
508	ERR043328	Cambodia	Southeast Asia	ERR043328	2010	0.834	Polyclonal	FALSE
509	ERR043329	Cambodia	Southeast Asia	ERR043329	2010	0.971	Monoclonal	TRUE
510	ERR043331	Cambodia	Southeast Asia	ERR043331	2010	0.993	Monoclonal	TRUE
511	ERR043332	Cambodia	Southeast Asia	ERR043332	2010	0.923	Polyclonal	FALSE
512	ERR043333	Cambodia	Southeast Asia	ERR043333	2010	0.991	Monoclonal	TRUE
513	ERR045574	Ghana	West Africa	ERR045574	2010	0.956	Monoclonal	TRUE
514	ERR045575	Ghana	West Africa	ERR045575	2010	0.985	Monoclonal	TRUE
515	ERR045576	Ghana	West Africa	ERR045576	2010	0.864	Polyclonal	FALSE
516	ERR045581	Ghana	West Africa	ERR045581	2010	0.967	Monoclonal	TRUE
517	ERR045582	Ghana	West Africa	ERR045582	2010	0.947	Polyclonal	FALSE
518	ERR045583	Ghana	West Africa	ERR045583	2010	0.982	Monoclonal	TRUE
519	ERR045584	Ghana	West Africa	ERR045584	2010	0.856	Polyclonal	FALSE
520	ERR045585	Ghana	West Africa	ERR045585	2010	0.967	Monoclonal	TRUE
521	ERR045586	Ghana	West Africa	ERR045586	2010	0.859	Polyclonal	FALSE
522	ERR045587	Ghana	West Africa	ERR045587	2010	0.954	Monoclonal	TRUE
523	ERR045589	Ghana	West Africa	ERR045589	2010	0.975	Monoclonal	TRUE
524	ERR045591	Ghana	West Africa	ERR045591	2010	0.92	Polyclonal	FALSE
525	ERR045592	Ghana	West Africa	ERR045592	2010	0.962	Monoclonal	TRUE
526	ERR045594	Ghana	West Africa	ERR045594	2010	0.96	Monoclonal	TRUE
527	ERR045595	Ghana	West Africa	ERR045595	2010	0.958	Monoclonal	TRUE
528	ERR045598	Ghana	West Africa	ERR045598	2010	0.985	Monoclonal	TRUE
529	ERR045599	Ghana	West Africa	ERR045599	2010	0.974	Monoclonal	TRUE
530	ERR045600	Ghana	West Africa	ERR045600	2010	0.89	Polyclonal	FALSE
531	ERR045604	Ghana	West Africa	ERR045604	2010	0.989	Monoclonal	TRUE
532	ERR045607	Ghana	West Africa	ERR045607	2010	0.952	Monoclonal	TRUE
533	ERR045608	Ghana	West Africa	ERR045608	2010	0.974	Monoclonal	TRUE
534	ERR045609	Ghana	West Africa	ERR045609	2010	0.972	Monoclonal	TRUE
535	ERR045610	Ghana	West Africa	ERR045610	2010	0.967	Monoclonal	TRUE
536	ERR045611	Ghana	West Africa	ERR045611	2010	0.983	Monoclonal	TRUE
537	ERR045612	Ghana	West Africa	ERR045612	2010	0.981	Monoclonal	TRUE
538	ERR045614	Ghana	West Africa	ERR045614	2010	0.985	Monoclonal	TRUE
539	ERR045615	Ghana	West Africa	ERR045615	2010	0.837	Polyclonal	FALSE
540	ERR045616	Ghana	West Africa	ERR045616	2010	0.968	Monoclonal	TRUE
541	ERR045619	Ghana	West Africa	ERR045619	2010	0.976	Monoclonal	TRUE
542	ERR045620	Ghana	West Africa	ERR045620	2010	0.971	Monoclonal	TRUE
543	ERR045621	Ghana	West Africa	ERR045621	2010	0.988	Monoclonal	TRUE
544	ERR045622	Ghana	West Africa	ERR045622	2010	0.969	Monoclonal	TRUE
545	ERR045623	Ghana	West Africa	ERR045623	2010	0.972	Monoclonal	TRUE
546	ERR045649	Cambodia	Southeast Asia	ERR045649	2010	0.987	Monoclonal	TRUE
547	ERR045652	Cambodia	Southeast Asia	ERR045652	2010	0.97	Monoclonal	TRUE
548	ERR045653	Cambodia	Southeast Asia	ERR045653	2010	0.88	Polyclonal	FALSE
549	ERR045654	Cambodia	Southeast Asia	ERR045654	2010	0.931	Polyclonal	FALSE
550	ERR045655	Cambodia	Southeast Asia	ERR045655	2010	0.97	Monoclonal	TRUE
551	ERR045656	Malawi	East Africa	ERR045656	2011	0.981	Monoclonal	TRUE
552	ERR045659	Malawi	East Africa	ERR045659	2011	0.902	Polyclonal	FALSE
553	ERR045660	Malawi	East Africa	ERR045660	2011	0.818	Polyclonal	FALSE
554	ERR045661	Malawi	East Africa	ERR045661	2011	0.987	Monoclonal	TRUE
555	ERR045662	Malawi	East Africa	ERR045662	2011	0.938	Polyclonal	FALSE
556	ERR045663	Malawi	East Africa	ERR045663	2011	0.989	Monoclonal	TRUE
557	ERR045666	Malawi	East Africa	ERR045666	2011	0.983	Monoclonal	TRUE
558	ERR054068	Malawi	East Africa	ERR054068	2011	0.993	Monoclonal	TRUE
559	ERR054070	Malawi	East Africa	ERR054070	2011	0.993	Monoclonal	TRUE
560	ERR054071	Malawi	East Africa	ERR054071	2011	0.994	Monoclonal	TRUE
561	ERR054072	Malawi	East Africa	ERR054072	2011	0.861	Polyclonal	FALSE
562	ERR054073	Malawi	East Africa	ERR054073	2011	0.992	Monoclonal	TRUE
563	ERR054074	Malawi	East Africa	ERR054074	2011	0.994	Monoclonal	TRUE
564	ERR054075	Malawi	East Africa	ERR054075	2011	0.968	Monoclonal	TRUE
565	ERR054078	Malawi	East Africa	ERR054078	2011	0.988	Monoclonal	TRUE
566	ERR055468	Guinea	West Africa	ERR055468	2011	0.927	Polyclonal	FALSE
567	ERR055473	Guinea	West Africa	ERR055473	2011	0.99	Monoclonal	TRUE
568	ERR055474	Guinea	West Africa	ERR055474	2011	0.994	Monoclonal	TRUE
569	ERR055480	Guinea	West Africa	ERR055480	2011	0.879	Polyclonal	FALSE
570	ERR055482	Guinea	West Africa	ERR055482	2011	0.992	Monoclonal	TRUE
571	ERR055483	Guinea	West Africa	ERR055483	2011	0.913	Polyclonal	FALSE
572	ERR055484	Guinea	West Africa	ERR055484	2011	0.94	Polyclonal	FALSE
573	ERR055487	Guinea	West Africa	ERR055487	2011	0.966	Monoclonal	TRUE
574	ERR055488	Guinea	West Africa	ERR055488	2011	0.914	Polyclonal	FALSE
575	ERR055491	Guinea	West Africa	ERR055491	2011	0.859	Polyclonal	FALSE
576	ERR055492	Guinea	West Africa	ERR055492	2011	0.976	Monoclonal	TRUE
577	ERR055493	Guinea	West Africa	ERR055493	2011	0.991	Monoclonal	TRUE
578	ERR055496	Guinea	West Africa	ERR055496	2011	0.987	Monoclonal	TRUE
579	ERR055497	Guinea	West Africa	ERR055497	2011	0.985	Monoclonal	TRUE
580	ERR055498	Guinea	West Africa	ERR055498	2011	0.894	Polyclonal	FALSE
581	ERR055499	Guinea	West Africa	ERR055499	2011	0.937	Polyclonal	FALSE
582	ERR055501	Guinea	West Africa	ERR055501	2011	0.982	Monoclonal	TRUE
583	ERR055503	Guinea	West Africa	ERR055503	2011	0.964	Monoclonal	TRUE
584	ERR059378	Guinea	West Africa	ERR059378	2011	0.987	Monoclonal	TRUE
585	ERR059380	Guinea	West Africa	ERR059380	2011	0.987	Monoclonal	TRUE
586	ERR059381	Guinea	West Africa	ERR059381	2011	0.99	Monoclonal	TRUE
587	ERR059382	Guinea	West Africa	ERR059382	2011	0.954	Monoclonal	TRUE
588	ERR059384	Guinea	West Africa	ERR059384	2011	0.883	Polyclonal	FALSE
589	ERR059385	Guinea	West Africa	ERR059385	2011	0.879	Polyclonal	FALSE
590	ERR059387	Guinea	West Africa	ERR059387	2011	0.988	Monoclonal	TRUE
591	ERR059389	Guinea	West Africa	ERR059389	2011	0.808	Polyclonal	FALSE
592	ERR059390	Guinea	West Africa	ERR059390	2011	0.923	Polyclonal	FALSE
593	ERR059392	Guinea	West Africa	ERR059392	2011	0.977	Monoclonal	TRUE
594	ERR059396	Guinea	West Africa	ERR059396	2011	0.994	Monoclonal	TRUE
595	ERR059397	Guinea	West Africa	ERR059397	2011	0.975	Monoclonal	TRUE
596	ERR059398	Guinea	West Africa	ERR059398	2011	0.869	Polyclonal	FALSE
597	ERR059399	Guinea	West Africa	ERR059399	2011	0.989	Monoclonal	TRUE
598	ERR059401	Guinea	West Africa	ERR059401	2011	0.842	Polyclonal	FALSE
599	ERR059402	Guinea	West Africa	ERR059402	2011	0.988	Monoclonal	TRUE
600	ERR059403	Guinea	West Africa	ERR059403	2011	0.963	Monoclonal	TRUE
601	ERR059404	Guinea	West Africa	ERR059404	2011	0.977	Monoclonal	TRUE
602	ERR059407	Guinea	West Africa	ERR059407	2011	0.992	Monoclonal	TRUE
603	ERR059409	Guinea	West Africa	ERR059409	2011	0.972	Monoclonal	TRUE
604	ERR059411	Guinea	West Africa	ERR059411	2011	0.964	Monoclonal	TRUE
605	ERR063529	Guinea	West Africa	ERR063529	2011	0.996	Monoclonal	TRUE
606	ERR063531	Guinea	West Africa	ERR063531	2011	0.973	Monoclonal	TRUE
607	ERR063532	Guinea	West Africa	ERR063532	2011	0.845	Polyclonal	FALSE
608	ERR063533	Guinea	West Africa	ERR063533	2011	0.989	Monoclonal	TRUE
609	ERR063534	Guinea	West Africa	ERR063534	2011	0.968	Monoclonal	TRUE
610	ERR063535	Guinea	West Africa	ERR063535	2011	0.99	Monoclonal	TRUE
611	ERR063537	Guinea	West Africa	ERR063537	2011	0.984	Monoclonal	TRUE
612	ERR063538	Guinea	West Africa	ERR063538	2011	0.907	Polyclonal	FALSE
613	ERR063539	Guinea	West Africa	ERR063539	2011	0.984	Monoclonal	TRUE
614	ERR063540	Guinea	West Africa	ERR063540	2011	0.99	Monoclonal	TRUE
615	ERR063541	Guinea	West Africa	ERR063541	2011	0.954	Monoclonal	TRUE
616	ERR063542	Guinea	West Africa	ERR063542	2011	0.989	Monoclonal	TRUE
617	ERR063543	Guinea	West Africa	ERR063543	2011	0.986	Monoclonal	TRUE
618	ERR063544	Guinea	West Africa	ERR063544	2011	0.969	Monoclonal	TRUE
619	ERR063547	Guinea	West Africa	ERR063547	2011	0.967	Monoclonal	TRUE
620	ERR063549	Guinea	West Africa	ERR063549	2011	0.965	Monoclonal	TRUE
621	ERR063550	Guinea	West Africa	ERR063550	2011	0.995	Monoclonal	TRUE
622	ERR063551	Guinea	West Africa	ERR063551	2011	0.967	Monoclonal	TRUE
623	ERR063552	Guinea	West Africa	ERR063552	2011	0.922	Polyclonal	FALSE
624	ERR063553	Guinea	West Africa	ERR063553	2011	0.984	Monoclonal	TRUE
625	ERR063554	Guinea	West Africa	ERR063554	2011	0.98	Monoclonal	TRUE
626	ERR063555	Guinea	West Africa	ERR063555	2011	0.843	Polyclonal	FALSE
627	ERR063557	Guinea	West Africa	ERR063557	2011	0.957	Monoclonal	TRUE
628	ERR063560	Ghana	West Africa	ERR063560	2011	0.851	Polyclonal	FALSE
629	ERR063561	Ghana	West Africa	ERR063561	2011	0.956	Monoclonal	TRUE
630	ERR063564	Ghana	West Africa	ERR063564	2009	0.993	Monoclonal	TRUE
631	ERR063565	Ghana	West Africa	ERR063565	2009	0.976	Monoclonal	TRUE
632	ERR063566	Ghana	West Africa	ERR063566	2011	0.959	Monoclonal	TRUE
633	ERR063567	Ghana	West Africa	ERR063567	2011	0.995	Monoclonal	TRUE
634	ERR063570	Ghana	West Africa	ERR063570	2011	0.962	Monoclonal	TRUE
635	ERR063571	Uganda	East Africa	ERR063571	2010	0.953	Monoclonal	TRUE
636	ERR063572	Uganda	East Africa	ERR063572	2010	0.853	Polyclonal	FALSE
637	ERR063574	Uganda	East Africa	ERR063574	2010	0.919	Polyclonal	FALSE
638	ERR063577	Uganda	East Africa	ERR063577	2010	0.971	Monoclonal	TRUE
639	ERR063578	Uganda	East Africa	ERR063578	2010	0.96	Monoclonal	TRUE
640	ERR063580	Uganda	East Africa	ERR063580	2010	0.981	Monoclonal	TRUE
641	ERR063584	Cambodia	Southeast Asia	ERR063584	2009	0.985	Monoclonal	TRUE
642	ERR063585	Cambodia	Southeast Asia	ERR063585	2009	0.99	Monoclonal	TRUE
643	ERR063586	Cambodia	Southeast Asia	ERR063586	2009	0.985	Monoclonal	TRUE
644	ERR063589	Cambodia	Southeast Asia	ERR063589	2010	0.986	Monoclonal	TRUE
645	ERR063590	Cambodia	Southeast Asia	ERR063590	2009	0.995	Monoclonal	TRUE
646	ERR063591	Cambodia	Southeast Asia	ERR063591	2009	0.979	Monoclonal	TRUE
647	ERR063595	Guinea	West Africa	ERR063595	2011	0.985	Monoclonal	TRUE
648	ERR063596	Guinea	West Africa	ERR063596	2011	0.981	Monoclonal	TRUE
649	ERR063598	Guinea	West Africa	ERR063598	2011	0.992	Monoclonal	TRUE
650	ERR063600	Guinea	West Africa	ERR063600	2011	0.944	Polyclonal	FALSE
651	ERR063603	Guinea	West Africa	ERR063603	2011	0.987	Monoclonal	TRUE
652	ERR063606	Guinea	West Africa	ERR063606	2011	0.955	Monoclonal	TRUE
653	ERR063607	Guinea	West Africa	ERR063607	2011	0.981	Monoclonal	TRUE
654	ERR063610	Guinea	West Africa	ERR063610	2011	0.912	Polyclonal	FALSE
655	ERR063611	Guinea	West Africa	ERR063611	2011	0.853	Polyclonal	FALSE
656	ERR063612	Guinea	West Africa	ERR063612	2011	0.823	Polyclonal	FALSE
657	ERR063613	Guinea	West Africa	ERR063613	2011	0.98	Monoclonal	TRUE
658	ERR063617	Guinea	West Africa	ERR063617	2011	0.963	Monoclonal	TRUE
659	ERR063618	Cambodia	Southeast Asia	ERR063618	2011	0.982	Monoclonal	TRUE
660	ERR063619	Cambodia	Southeast Asia	ERR063619	2011	0.983	Monoclonal	TRUE
661	ERR063620	Cambodia	Southeast Asia	ERR063620	2011	0.993	Monoclonal	TRUE
662	ERR063622	Cambodia	Southeast Asia	ERR063622	2011	0.989	Monoclonal	TRUE
663	ERR063623	Cambodia	Southeast Asia	ERR063623	2011	0.97	Monoclonal	TRUE
664	ERR063624	Cambodia	Southeast Asia	ERR063624	2011	0.819	Polyclonal	FALSE
665	ERR063625	Cambodia	Southeast Asia	ERR063625	2011	0.992	Monoclonal	TRUE
666	ERR063629	Cambodia	Southeast Asia	ERR063629	2011	0.987	Monoclonal	TRUE
667	ERR063630	Cambodia	Southeast Asia	ERR063630	2011	0.969	Monoclonal	TRUE
668	ERR063631	Cambodia	Southeast Asia	ERR063631	2011	0.971	Monoclonal	TRUE
669	ERR063632	Cambodia	Southeast Asia	ERR063632	2011	0.974	Monoclonal	TRUE
670	ERR063633	Cambodia	Southeast Asia	ERR063633	2011	0.979	Monoclonal	TRUE
671	ERR063634	Cambodia	Southeast Asia	ERR063634	2011	0.989	Monoclonal	TRUE
672	ERR063635	Cambodia	Southeast Asia	ERR063635	2011	0.977	Monoclonal	TRUE
673	ERR063637	Cambodia	Southeast Asia	ERR063637	2011	0.992	Monoclonal	TRUE
674	ERR063638	Cambodia	Southeast Asia	ERR063638	2011	0.867	Polyclonal	FALSE
675	ERR063639	Cambodia	Southeast Asia	ERR063639	2011	0.982	Monoclonal	TRUE
676	ERR067564	Cambodia	Southeast Asia	ERR067564	2011	0.995	Monoclonal	TRUE
677	ERR067565	Cambodia	Southeast Asia	ERR067565	2011	0.978	Monoclonal	TRUE
678	ERR067566	Cambodia	Southeast Asia	ERR067566	2011	0.993	Monoclonal	TRUE
679	ERR067568	Cambodia	Southeast Asia	ERR067568	2011	0.982	Monoclonal	TRUE
680	ERR067569	Cambodia	Southeast Asia	ERR067569	2011	0.991	Monoclonal	TRUE
681	ERR067571	Cambodia	Southeast Asia	ERR067571	2011	0.995	Monoclonal	TRUE
682	ERR067572	Cambodia	Southeast Asia	ERR067572	2011	0.979	Monoclonal	TRUE
683	ERR067573	Cambodia	Southeast Asia	ERR067573	2011	0.971	Monoclonal	TRUE
684	ERR067574	Cambodia	Southeast Asia	ERR067574	2011	0.992	Monoclonal	TRUE
685	ERR069564	Malawi	East Africa	ERR069564	2011	0.895	Polyclonal	FALSE
686	ERR069568	Malawi	East Africa	ERR069568	2011	0.972	Monoclonal	TRUE
687	ERR069573	Malawi	East Africa	ERR069573	2011	0.985	Monoclonal	TRUE
688	ERR072002	Malawi	East Africa	ERR072002	2011	0.879	Polyclonal	FALSE
689	ERR072003	Malawi	East Africa	ERR072003	2011	0.971	Monoclonal	TRUE
690	ERR072005	Malawi	East Africa	ERR072005	2011	0.987	Monoclonal	TRUE
691	ERR072006	Malawi	East Africa	ERR072006	2011	0.979	Monoclonal	TRUE
692	ERR072008	Malawi	East Africa	ERR072008	2011	0.995	Monoclonal	TRUE
693	ERR072012	Malawi	East Africa	ERR072012	2011	0.988	Monoclonal	TRUE
694	ERR1035493	Ethiopia	Horn of Africa	ERR1035493	2013	0.985	Monoclonal	TRUE
695	ERR1035536	Ethiopia	Horn of Africa	ERR1035536	2013	0.977	Monoclonal	TRUE
696	ERR1045266	Ethiopia	Horn of Africa	ERR1045266	2013	0.98	Monoclonal	TRUE
697	ERR1045267	Ethiopia	Horn of Africa	ERR1045267	2013	0.989	Monoclonal	TRUE
698	ERR1045271	Ethiopia	Horn of Africa	ERR1045271	2013	0.906	Polyclonal	FALSE
699	ERR1045280	Ethiopia	Horn of Africa	ERR1045280	2013	0.881	Polyclonal	FALSE
700	ERR1045283	Ethiopia	Horn of Africa	ERR1045283	2013	0.966	Monoclonal	TRUE
701	ERR1045286	Ethiopia	Horn of Africa	ERR1045286	2013	0.948	Polyclonal	FALSE
702	ERR1045287	Ethiopia	Horn of Africa	ERR1045287	2013	0.969	Monoclonal	TRUE
703	ERR1045288	Ethiopia	Horn of Africa	ERR1045288	2013	0.925	Polyclonal	FALSE
704	ERR1045295	Ethiopia	Horn of Africa	ERR1045295	2013	0.954	Monoclonal	TRUE
705	ERR1045302	Mali	West Africa	ERR1045302	2014	0.937	Polyclonal	FALSE
706	ERR1045303	Mali	West Africa	ERR1045303	2014	0.968	Monoclonal	TRUE
707	ERR1045304	Mali	West Africa	ERR1045304	2014	0.979	Monoclonal	TRUE
708	ERR1045305	Mali	West Africa	ERR1045305	2014	0.841	Polyclonal	FALSE
709	ERR1045306	Mali	West Africa	ERR1045306	2014	0.991	Monoclonal	TRUE
710	ERR1045307	Mali	West Africa	ERR1045307	2014	0.992	Monoclonal	TRUE
711	ERR1045308	Mali	West Africa	ERR1045308	2014	0.994	Monoclonal	TRUE
712	ERR1045309	Mali	West Africa	ERR1045309	2014	0.821	Polyclonal	FALSE
713	ERR1045310	Mali	West Africa	ERR1045310	2014	0.965	Monoclonal	TRUE
714	ERR1045311	Mali	West Africa	ERR1045311	2014	0.976	Monoclonal	TRUE
715	ERR1045313	Mali	West Africa	ERR1045313	2014	0.828	Polyclonal	FALSE
716	ERR1045315	Mali	West Africa	ERR1045315	2014	0.891	Polyclonal	FALSE
717	ERR1045316	Mali	West Africa	ERR1045316	2014	0.924	Polyclonal	FALSE
718	ERR1045317	Mali	West Africa	ERR1045317	2014	0.952	Monoclonal	TRUE
719	ERR1045319	Mali	West Africa	ERR1045319	2014	0.988	Monoclonal	TRUE
720	ERR1045320	Mali	West Africa	ERR1045320	2014	0.984	Monoclonal	TRUE
721	ERR1045322	Mali	West Africa	ERR1045322	2014	0.969	Monoclonal	TRUE
722	ERR1063589	Mali	West Africa	ERR1063589	2014	0.99	Monoclonal	TRUE
723	ERR1063591	Mali	West Africa	ERR1063591	2014	0.966	Monoclonal	TRUE
724	ERR1063592	Mali	West Africa	ERR1063592	2014	0.829	Polyclonal	FALSE
725	ERR1063593	Mali	West Africa	ERR1063593	2014	0.96	Monoclonal	TRUE
726	ERR1063594	Mali	West Africa	ERR1063594	2014	0.829	Polyclonal	FALSE
727	ERR1063595	Mali	West Africa	ERR1063595	2014	0.99	Monoclonal	TRUE
728	ERR1063596	Mali	West Africa	ERR1063596	2014	0.99	Monoclonal	TRUE
729	ERR1063597	Mali	West Africa	ERR1063597	2014	0.986	Monoclonal	TRUE
730	ERR1063598	Mali	West Africa	ERR1063598	2014	0.97	Monoclonal	TRUE
731	ERR1063600	Mali	West Africa	ERR1063600	2014	0.825	Polyclonal	FALSE
732	ERR1063601	Mali	West Africa	ERR1063601	2014	0.894	Polyclonal	FALSE
733	ERR1063603	Mali	West Africa	ERR1063603	2014	0.99	Monoclonal	TRUE
734	ERR1063604	Mali	West Africa	ERR1063604	2014	0.974	Monoclonal	TRUE
735	ERR1063605	Mali	West Africa	ERR1063605	2014	0.99	Monoclonal	TRUE
736	ERR1063606	Mali	West Africa	ERR1063606	2014	0.983	Monoclonal	TRUE
737	ERR1063607	Mali	West Africa	ERR1063607	2014	0.957	Monoclonal	TRUE
738	ERR1063608	Mali	West Africa	ERR1063608	2014	0.989	Monoclonal	TRUE
739	ERR1063609	Mali	West Africa	ERR1063609	2014	0.977	Monoclonal	TRUE
740	ERR1063610	Mali	West Africa	ERR1063610	2014	0.929	Polyclonal	FALSE
741	ERR1063612	Mali	West Africa	ERR1063612	2014	0.965	Monoclonal	TRUE
742	ERR1063613	Mali	West Africa	ERR1063613	2014	0.971	Monoclonal	TRUE
743	ERR1063614	Mali	West Africa	ERR1063614	2014	0.975	Monoclonal	TRUE
744	ERR1063615	Mali	West Africa	ERR1063615	2014	0.951	Monoclonal	TRUE
745	ERR1063616	Mali	West Africa	ERR1063616	2014	0.977	Monoclonal	TRUE
746	ERR1081167	Senegal	West Africa	ERR1081167	2014	0.967	Monoclonal	TRUE
747	ERR1081170	Senegal	West Africa	ERR1081170	2014	0.837	Polyclonal	FALSE
748	ERR1081171	Senegal	West Africa	ERR1081171	2014	0.958	Monoclonal	TRUE
749	ERR1081172	Senegal	West Africa	ERR1081172	2014	0.963	Monoclonal	TRUE
750	ERR1081173	Senegal	West Africa	ERR1081173	2014	0.993	Monoclonal	TRUE
751	ERR1081174	Senegal	West Africa	ERR1081174	2014	0.962	Monoclonal	TRUE
752	ERR1081175	Senegal	West Africa	ERR1081175	2014	0.963	Monoclonal	TRUE
753	ERR1081176	Senegal	West Africa	ERR1081176	2014	0.992	Monoclonal	TRUE
754	ERR1081178	Senegal	West Africa	ERR1081178	2014	0.967	Monoclonal	TRUE
755	ERR1081179	Senegal	West Africa	ERR1081179	2014	0.982	Monoclonal	TRUE
756	ERR1081180	Senegal	West Africa	ERR1081180	2014	0.986	Monoclonal	TRUE
757	ERR1081181	Senegal	West Africa	ERR1081181	2014	0.988	Monoclonal	TRUE
758	ERR1081184	Senegal	West Africa	ERR1081184	2014	0.983	Monoclonal	TRUE
759	ERR1081185	Senegal	West Africa	ERR1081185	2014	0.98	Monoclonal	TRUE
760	ERR1081186	Senegal	West Africa	ERR1081186	2014	0.971	Monoclonal	TRUE
761	ERR1081187	Senegal	West Africa	ERR1081187	2014	0.983	Monoclonal	TRUE
762	ERR1081188	Senegal	West Africa	ERR1081188	2014	0.945	Polyclonal	FALSE
763	ERR1081189	Senegal	West Africa	ERR1081189	2014	0.986	Monoclonal	TRUE
764	ERR1081190	Senegal	West Africa	ERR1081190	2014	0.988	Monoclonal	TRUE
765	ERR1081191	Senegal	West Africa	ERR1081191	2014	0.97	Monoclonal	TRUE
766	ERR1081192	Senegal	West Africa	ERR1081192	2014	0.967	Monoclonal	TRUE
767	ERR1081194	Gambia	West Africa	ERR1081194	2014	0.98	Monoclonal	TRUE
768	ERR1081195	Gambia	West Africa	ERR1081195	2014	0.969	Monoclonal	TRUE
769	ERR1081197	Gambia	West Africa	ERR1081197	2014	0.97	Monoclonal	TRUE
770	ERR1081200	Gambia	West Africa	ERR1081200	2014	0.928	Polyclonal	FALSE
771	ERR1081203	Gambia	West Africa	ERR1081203	2014	0.909	Polyclonal	FALSE
772	ERR1081205	Gambia	West Africa	ERR1081205	2014	0.98	Monoclonal	TRUE
773	ERR1081206	Gambia	West Africa	ERR1081206	2014	0.989	Monoclonal	TRUE
774	ERR1081207	Gambia	West Africa	ERR1081207	2014	0.988	Monoclonal	TRUE
775	ERR1081211	Gambia	West Africa	ERR1081211	2014	0.931	Polyclonal	FALSE
776	ERR1081212	Gambia	West Africa	ERR1081212	2014	0.976	Monoclonal	TRUE
777	ERR1081213	Gambia	West Africa	ERR1081213	2014	0.943	Polyclonal	FALSE
778	ERR1081219	Gambia	West Africa	ERR1081219	2014	0.934	Polyclonal	FALSE
779	ERR1081224	Gambia	West Africa	ERR1081224	2014	0.949	Polyclonal	FALSE
780	ERR1081227	Gambia	West Africa	ERR1081227	2014	0.836	Polyclonal	FALSE
781	ERR1081228	Gambia	West Africa	ERR1081228	2014	0.843	Polyclonal	FALSE
782	ERR1081231	Gambia	West Africa	ERR1081231	2014	0.949	Polyclonal	FALSE
783	ERR1081233	Gambia	West Africa	ERR1081233	2014	0.977	Monoclonal	TRUE
784	ERR1081235	Gambia	West Africa	ERR1081235	2014	0.981	Monoclonal	TRUE
785	ERR1081237	Mauritania	West Africa	ERR1081237	2014	0.862	Polyclonal	FALSE
786	ERR1081238	Mauritania	West Africa	ERR1081238	2014	0.99	Monoclonal	TRUE
787	ERR1081239	Mauritania	West Africa	ERR1081239	2014	0.945	Polyclonal	FALSE
788	ERR1081241	Mauritania	West Africa	ERR1081241	2014	0.921	Polyclonal	FALSE
789	ERR1081242	Mauritania	West Africa	ERR1081242	2014	0.993	Monoclonal	TRUE
790	ERR1081243	Mauritania	West Africa	ERR1081243	2014	0.968	Monoclonal	TRUE
791	ERR1081244	Mauritania	West Africa	ERR1081244	2014	0.976	Monoclonal	TRUE
792	ERR1081245	Mauritania	West Africa	ERR1081245	2014	0.977	Monoclonal	TRUE
793	ERR1081246	Mauritania	West Africa	ERR1081246	2014	0.99	Monoclonal	TRUE
794	ERR1081247	Mauritania	West Africa	ERR1081247	2014	0.971	Monoclonal	TRUE
795	ERR1081249	Mauritania	West Africa	ERR1081249	2014	0.978	Monoclonal	TRUE
796	ERR1081250	Mauritania	West Africa	ERR1081250	2014	0.989	Monoclonal	TRUE
797	ERR1081252	Mauritania	West Africa	ERR1081252	2014	0.983	Monoclonal	TRUE
798	ERR1081253	Mauritania	West Africa	ERR1081253	2014	0.984	Monoclonal	TRUE
799	ERR1081255	Mauritania	West Africa	ERR1081255	2014	0.929	Polyclonal	FALSE
800	ERR1081257	Mauritania	West Africa	ERR1081257	2014	0.907	Polyclonal	FALSE
801	ERR1081259	Mauritania	West Africa	ERR1081259	2014	0.972	Monoclonal	TRUE
802	ERR1081260	Mauritania	West Africa	ERR1081260	2014	0.989	Monoclonal	TRUE
803	ERR1081262	Mauritania	West Africa	ERR1081262	2014	0.993	Monoclonal	TRUE
804	ERR1081263	Mauritania	West Africa	ERR1081263	2014	0.976	Monoclonal	TRUE
805	ERR1081266	Mauritania	West Africa	ERR1081266	2014	0.979	Monoclonal	TRUE
806	ERR1081268	Mauritania	West Africa	ERR1081268	2014	0.979	Monoclonal	TRUE
807	ERR1081269	Mauritania	West Africa	ERR1081269	2014	0.996	Monoclonal	TRUE
808	ERR1081270	Mauritania	West Africa	ERR1081270	2014	0.987	Monoclonal	TRUE
809	ERR1081273	Mauritania	West Africa	ERR1081273	2014	0.99	Monoclonal	TRUE
810	ERR1081274	Mauritania	West Africa	ERR1081274	2014	0.976	Monoclonal	TRUE
811	ERR1081275	Mauritania	West Africa	ERR1081275	2014	0.991	Monoclonal	TRUE
812	ERR1081276	Mauritania	West Africa	ERR1081276	2014	0.99	Monoclonal	TRUE
813	ERR1081277	Mauritania	West Africa	ERR1081277	2014	0.992	Monoclonal	TRUE
814	ERR1081279	Mauritania	West Africa	ERR1081279	2014	0.988	Monoclonal	TRUE
815	ERR1081280	Mauritania	West Africa	ERR1081280	2014	0.848	Polyclonal	FALSE
816	ERR1081281	Mauritania	West Africa	ERR1081281	2014	0.988	Monoclonal	TRUE
817	ERR1081282	Mauritania	West Africa	ERR1081282	2014	0.991	Monoclonal	TRUE
818	ERR1081284	Mauritania	West Africa	ERR1081284	2014	0.883	Polyclonal	FALSE
819	ERR1081285	Mauritania	West Africa	ERR1081285	2014	0.979	Monoclonal	TRUE
820	ERR1081286	Mauritania	West Africa	ERR1081286	2014	0.974	Monoclonal	TRUE
821	ERR1081287	Mauritania	West Africa	ERR1081287	2014	0.972	Monoclonal	TRUE
822	ERR108409	Malawi	East Africa	ERR108409	2011	0.995	Monoclonal	TRUE
823	ERR108410	Malawi	East Africa	ERR108410	2011	0.919	Polyclonal	FALSE
824	ERR108411	Malawi	East Africa	ERR108411	2011	0.866	Polyclonal	FALSE
825	ERR108413	Malawi	East Africa	ERR108413	2011	0.902	Polyclonal	FALSE
826	ERR1099196	Gambia	West Africa	ERR1099196	2014	0.976	Monoclonal	TRUE
827	ERR1099197	Gambia	West Africa	ERR1099197	2014	0.846	Polyclonal	FALSE
828	ERR1099198	Gambia	West Africa	ERR1099198	2014	0.972	Monoclonal	TRUE
829	ERR1099199	Gambia	West Africa	ERR1099199	2014	0.969	Monoclonal	TRUE
830	ERR1099201	Gambia	West Africa	ERR1099201	2014	0.976	Monoclonal	TRUE
831	ERR1099202	Gambia	West Africa	ERR1099202	2014	0.87	Polyclonal	FALSE
832	ERR1099204	Gambia	West Africa	ERR1099204	2014	0.965	Monoclonal	TRUE
833	ERR1099205	Gambia	West Africa	ERR1099205	2014	0.972	Monoclonal	TRUE
834	ERR1099207	Gambia	West Africa	ERR1099207	2014	0.929	Polyclonal	FALSE
835	ERR1099210	Mauritania	West Africa	ERR1099210	2014	0.968	Monoclonal	TRUE
836	ERR1099211	Mauritania	West Africa	ERR1099211	2014	0.993	Monoclonal	TRUE
837	ERR1099212	Mauritania	West Africa	ERR1099212	2014	0.988	Monoclonal	TRUE
838	ERR1099213	Mauritania	West Africa	ERR1099213	2014	0.975	Monoclonal	TRUE
839	ERR1099214	Mauritania	West Africa	ERR1099214	2014	0.855	Polyclonal	FALSE
840	ERR1099217	Mauritania	West Africa	ERR1099217	2014	0.98	Monoclonal	TRUE
841	ERR1106504	Gambia	West Africa	ERR1106504	2014	0.83	Polyclonal	FALSE
842	ERR1106506	Gambia	West Africa	ERR1106506	2014	0.987	Monoclonal	TRUE
843	ERR1106507	Gambia	West Africa	ERR1106507	2014	0.986	Monoclonal	TRUE
844	ERR1106508	Gambia	West Africa	ERR1106508	2014	0.991	Monoclonal	TRUE
845	ERR1106511	Gambia	West Africa	ERR1106511	2014	0.972	Monoclonal	TRUE
846	ERR1106513	Gambia	West Africa	ERR1106513	2014	0.983	Monoclonal	TRUE
847	ERR1106514	Gambia	West Africa	ERR1106514	2014	0.983	Monoclonal	TRUE
848	ERR1106516	Gambia	West Africa	ERR1106516	2014	0.989	Monoclonal	TRUE
849	ERR1106518	Gambia	West Africa	ERR1106518	2014	0.984	Monoclonal	TRUE
850	ERR1106519	Gambia	West Africa	ERR1106519	2014	0.992	Monoclonal	TRUE
851	ERR1106520	Gambia	West Africa	ERR1106520	2014	0.992	Monoclonal	TRUE
852	ERR1106521	Gambia	West Africa	ERR1106521	2014	0.981	Monoclonal	TRUE
853	ERR1106522	Gambia	West Africa	ERR1106522	2014	0.887	Polyclonal	FALSE
854	ERR1106523	Gambia	West Africa	ERR1106523	2014	0.984	Monoclonal	TRUE
855	ERR1106524	Gambia	West Africa	ERR1106524	2014	0.957	Monoclonal	TRUE
856	ERR1106525	Gambia	West Africa	ERR1106525	2014	0.959	Monoclonal	TRUE
857	ERR1106526	Gambia	West Africa	ERR1106526	2014	0.919	Polyclonal	FALSE
858	ERR1106527	Gambia	West Africa	ERR1106527	2014	0.961	Monoclonal	TRUE
859	ERR1106528	Gambia	West Africa	ERR1106528	2014	0.991	Monoclonal	TRUE
860	ERR1106530	Gambia	West Africa	ERR1106530	2014	0.992	Monoclonal	TRUE
861	ERR1106532	Gambia	West Africa	ERR1106532	2014	0.989	Monoclonal	TRUE
862	ERR1106533	Gambia	West Africa	ERR1106533	2014	0.984	Monoclonal	TRUE
863	ERR1106535	Gambia	West Africa	ERR1106535	2014	0.959	Monoclonal	TRUE
864	ERR1106536	Gambia	West Africa	ERR1106536	2014	0.958	Monoclonal	TRUE
865	ERR1106537	Gambia	West Africa	ERR1106537	2014	0.989	Monoclonal	TRUE
866	ERR1106538	Gambia	West Africa	ERR1106538	2014	0.985	Monoclonal	TRUE
867	ERR1106540	Gambia	West Africa	ERR1106540	2014	0.963	Monoclonal	TRUE
868	ERR1106541	Gambia	West Africa	ERR1106541	2014	0.984	Monoclonal	TRUE
869	ERR1106542	Gambia	West Africa	ERR1106542	2014	0.94	Polyclonal	FALSE
870	ERR1106543	Gambia	West Africa	ERR1106543	2014	0.994	Monoclonal	TRUE
871	ERR1106544	Gambia	West Africa	ERR1106544	2014	0.976	Monoclonal	TRUE
872	ERR1106545	Gambia	West Africa	ERR1106545	2014	0.983	Monoclonal	TRUE
873	ERR1106546	Gambia	West Africa	ERR1106546	2014	0.984	Monoclonal	TRUE
874	ERR1106548	Gambia	West Africa	ERR1106548	2014	0.993	Monoclonal	TRUE
875	ERR1106549	Mauritania	West Africa	ERR1106549	2014	0.986	Monoclonal	TRUE
876	ERR1106550	Mauritania	West Africa	ERR1106550	2014	0.969	Monoclonal	TRUE
877	ERR1106551	Mauritania	West Africa	ERR1106551	2014	0.992	Monoclonal	TRUE
878	ERR1106553	Mauritania	West Africa	ERR1106553	2014	0.991	Monoclonal	TRUE
879	ERR1106556	Mauritania	West Africa	ERR1106556	2014	0.976	Monoclonal	TRUE
880	ERR1106557	Mauritania	West Africa	ERR1106557	2014	0.845	Polyclonal	FALSE
881	ERR1106561	Mauritania	West Africa	ERR1106561	2014	0.991	Monoclonal	TRUE
882	ERR1106566	Mauritania	West Africa	ERR1106566	2014	0.964	Monoclonal	TRUE
883	ERR1106567	Mauritania	West Africa	ERR1106567	2014	0.715	Polyclonal	FALSE
884	ERR1106568	Mauritania	West Africa	ERR1106568	2014	0.799	Polyclonal	FALSE
885	ERR1106569	Mauritania	West Africa	ERR1106569	2014	0.737	Polyclonal	FALSE
886	ERR1106571	Mauritania	West Africa	ERR1106571	2014	0.924	Polyclonal	FALSE
887	ERR1106575	Ethiopia	Horn of Africa	ERR1106575	2015	0.935	Polyclonal	FALSE
888	ERR1106576	Ethiopia	Horn of Africa	ERR1106576	2015	0.909	Polyclonal	FALSE
889	ERR1106577	Ethiopia	Horn of Africa	ERR1106577	2015	0.936	Polyclonal	FALSE
890	ERR1106579	Ethiopia	Horn of Africa	ERR1106579	2015	0.991	Monoclonal	TRUE
891	ERR1106581	Ethiopia	Horn of Africa	ERR1106581	2015	0.981	Monoclonal	TRUE
892	ERR1106582	Ethiopia	Horn of Africa	ERR1106582	2015	0.99	Monoclonal	TRUE
893	ERR1106586	Ethiopia	Horn of Africa	ERR1106586	2015	0.989	Monoclonal	TRUE
894	ERR1106587	Ethiopia	Horn of Africa	ERR1106587	2015	0.988	Monoclonal	TRUE
895	ERR1106590	Ethiopia	Horn of Africa	ERR1106590	2015	0.948	Polyclonal	FALSE
896	ERR1106606	Ethiopia	Horn of Africa	ERR1106606	2015	0.938	Polyclonal	FALSE
897	ERR1106612	Cambodia	Southeast Asia	ERR1106612	2015	0.985	Monoclonal	TRUE
898	ERR1106613	Cambodia	Southeast Asia	ERR1106613	2014	0.988	Monoclonal	TRUE
899	ERR1106614	Cambodia	Southeast Asia	ERR1106614	2014	0.819	Polyclonal	FALSE
900	ERR1106615	Cambodia	Southeast Asia	ERR1106615	2014	0.979	Monoclonal	TRUE
901	ERR1106616	Cambodia	Southeast Asia	ERR1106616	2014	0.989	Monoclonal	TRUE
902	ERR1106618	Cambodia	Southeast Asia	ERR1106618	2014	0.938	Polyclonal	FALSE
903	ERR1106619	Cambodia	Southeast Asia	ERR1106619	2014	0.991	Monoclonal	TRUE
904	ERR1106620	Cambodia	Southeast Asia	ERR1106620	2014	0.898	Polyclonal	FALSE
905	ERR1106621	Cambodia	Southeast Asia	ERR1106621	2015	0.943	Polyclonal	FALSE
906	ERR1106622	Cambodia	Southeast Asia	ERR1106622	2015	0.925	Polyclonal	FALSE
907	ERR1106623	Cambodia	Southeast Asia	ERR1106623	2014	0.856	Polyclonal	FALSE
908	ERR1138759	Gambia	West Africa	ERR1138759	2013	0.98	Monoclonal	TRUE
909	ERR1138760	Gambia	West Africa	ERR1138760	2013	0.992	Monoclonal	TRUE
910	ERR1138762	Gambia	West Africa	ERR1138762	2013	0.822	Polyclonal	FALSE
911	ERR1138763	Gambia	West Africa	ERR1138763	2013	0.835	Polyclonal	FALSE
912	ERR1138764	Gambia	West Africa	ERR1138764	2013	0.985	Monoclonal	TRUE
913	ERR1138765	Gambia	West Africa	ERR1138765	2013	0.983	Monoclonal	TRUE
914	ERR1138766	Gambia	West Africa	ERR1138766	2013	0.983	Monoclonal	TRUE
915	ERR1138767	Gambia	West Africa	ERR1138767	2013	0.963	Monoclonal	TRUE
916	ERR1138768	Gambia	West Africa	ERR1138768	2013	0.98	Monoclonal	TRUE
917	ERR1138769	Gambia	West Africa	ERR1138769	2013	0.983	Monoclonal	TRUE
918	ERR1138770	Gambia	West Africa	ERR1138770	2013	0.985	Monoclonal	TRUE
919	ERR1138772	Gambia	West Africa	ERR1138772	2013	0.988	Monoclonal	TRUE
920	ERR1138773	Gambia	West Africa	ERR1138773	2014	0.967	Monoclonal	TRUE
921	ERR1138774	Gambia	West Africa	ERR1138774	2013	0.895	Polyclonal	FALSE
922	ERR1138775	Gambia	West Africa	ERR1138775	2013	0.985	Monoclonal	TRUE
923	ERR1138777	Gambia	West Africa	ERR1138777	2014	0.956	Monoclonal	TRUE
924	ERR1138781	Gambia	West Africa	ERR1138781	2013	0.986	Monoclonal	TRUE
925	ERR1138784	Gambia	West Africa	ERR1138784	2013	0.838	Polyclonal	FALSE
926	ERR1138789	Gambia	West Africa	ERR1138789	2014	0.978	Monoclonal	TRUE
927	ERR1138790	Gambia	West Africa	ERR1138790	2014	0.973	Monoclonal	TRUE
928	ERR1138793	Gambia	West Africa	ERR1138793	2014	0.966	Monoclonal	TRUE
929	ERR1138794	Gambia	West Africa	ERR1138794	2014	0.96	Monoclonal	TRUE
930	ERR1138797	Gambia	West Africa	ERR1138797	2014	0.946	Polyclonal	FALSE
931	ERR1138798	Gambia	West Africa	ERR1138798	2014	0.821	Polyclonal	FALSE
932	ERR1138801	Gambia	West Africa	ERR1138801	2014	0.987	Monoclonal	TRUE
933	ERR1138802	Gambia	West Africa	ERR1138802	2014	0.9	Polyclonal	FALSE
934	ERR1138803	Gambia	West Africa	ERR1138803	2014	0.971	Monoclonal	TRUE
935	ERR114340	Peru	South America	ERR114340	2011	0.968	Monoclonal	TRUE
936	ERR114341	Cambodia	Southeast Asia	ERR114341	2011	0.976	Monoclonal	TRUE
937	ERR114342	Cambodia	Southeast Asia	ERR114342	2011	0.885	Polyclonal	FALSE
938	ERR114344	Cambodia	Southeast Asia	ERR114344	2011	0.963	Monoclonal	TRUE
939	ERR114346	Cambodia	Southeast Asia	ERR114346	2011	0.936	Polyclonal	FALSE
940	ERR114347	Cambodia	Southeast Asia	ERR114347	2011	0.965	Monoclonal	TRUE
941	ERR114348	Cambodia	Southeast Asia	ERR114348	2011	0.986	Monoclonal	TRUE
942	ERR114349	Cambodia	Southeast Asia	ERR114349	2011	0.987	Monoclonal	TRUE
943	ERR114350	Cambodia	Southeast Asia	ERR114350	2011	0.981	Monoclonal	TRUE
944	ERR114352	Ghana	West Africa	ERR114352	2011	0.816	Polyclonal	FALSE
945	ERR114353	Malawi	East Africa	ERR114353	2011	0.951	Monoclonal	TRUE
946	ERR114358	Ghana	West Africa	ERR114358	2009	0.987	Monoclonal	TRUE
947	ERR114360	Malawi	East Africa	ERR114360	2011	0.982	Monoclonal	TRUE
948	ERR114362	Ghana	West Africa	ERR114362	2011	0.978	Monoclonal	TRUE
949	ERR114366	Ghana	West Africa	ERR114366	2011	0.947	Polyclonal	FALSE
950	ERR114367	Ghana	West Africa	ERR114367	2010	0.984	Monoclonal	TRUE
951	ERR114368	Malawi	East Africa	ERR114368	2011	0.928	Polyclonal	FALSE
952	ERR114371	Ghana	West Africa	ERR114371	2011	0.918	Polyclonal	FALSE
953	ERR114374	Ghana	West Africa	ERR114374	2011	0.815	Polyclonal	FALSE
954	ERR114380	Ghana	West Africa	ERR114380	2011	0.909	Polyclonal	FALSE
955	ERR114384	Ghana	West Africa	ERR114384	2009	0.953	Monoclonal	TRUE
956	ERR114386	Malawi	East Africa	ERR114386	2011	0.985	Monoclonal	TRUE
957	ERR114388	Ghana	West Africa	ERR114388	2010	0.957	Monoclonal	TRUE
958	ERR114389	Malawi	East Africa	ERR114389	2011	0.931	Polyclonal	FALSE
959	ERR114390	Malawi	East Africa	ERR114390	2011	0.98	Monoclonal	TRUE
960	ERR114392	Malawi	East Africa	ERR114392	2011	0.983	Monoclonal	TRUE
961	ERR114393	Malawi	East Africa	ERR114393	2011	0.753	Polyclonal	FALSE
962	ERR114394	Malawi	East Africa	ERR114394	2011	0.992	Monoclonal	TRUE
963	ERR114395	Malawi	East Africa	ERR114395	2011	0.95	Polyclonal	FALSE
964	ERR114399	Malawi	East Africa	ERR114399	2011	0.971	Monoclonal	TRUE
965	ERR114402	Malawi	East Africa	ERR114402	2011	0.935	Polyclonal	FALSE
966	ERR114403	Malawi	East Africa	ERR114403	2011	0.81	Polyclonal	FALSE
967	ERR114404	Ghana	West Africa	ERR114404	2011	0.887	Polyclonal	FALSE
968	ERR114405	Ghana	West Africa	ERR114405	2011	0.983	Monoclonal	TRUE
969	ERR114406	Ghana	West Africa	ERR114406	2011	0.966	Monoclonal	TRUE
970	ERR114407	Ghana	West Africa	ERR114407	2011	0.964	Monoclonal	TRUE
971	ERR114409	Ghana	West Africa	ERR114409	2011	0.989	Monoclonal	TRUE
972	ERR1172488	Gambia	West Africa	ERR1172488	2014	0.986	Monoclonal	TRUE
973	ERR1172489	Gambia	West Africa	ERR1172489	2014	0.985	Monoclonal	TRUE
974	ERR1172491	Gambia	West Africa	ERR1172491	2014	0.956	Monoclonal	TRUE
975	ERR1172499	Gambia	West Africa	ERR1172499	2014	0.988	Monoclonal	TRUE
976	ERR1172500	Gambia	West Africa	ERR1172500	2014	0.809	Polyclonal	FALSE
977	ERR1172503	Gambia	West Africa	ERR1172503	2014	0.973	Monoclonal	TRUE
978	ERR1172504	Cambodia	Southeast Asia	ERR1172504	2014	0.994	Monoclonal	TRUE
979	ERR1172505	Cambodia	Southeast Asia	ERR1172505	2014	0.898	Polyclonal	FALSE
980	ERR1172506	Cambodia	Southeast Asia	ERR1172506	2014	0.972	Monoclonal	TRUE
981	ERR1172507	Cambodia	Southeast Asia	ERR1172507	2014	0.825	Polyclonal	FALSE
982	ERR1172508	Cambodia	Southeast Asia	ERR1172508	2014	0.989	Monoclonal	TRUE
983	ERR1172509	Cambodia	Southeast Asia	ERR1172509	2014	0.986	Monoclonal	TRUE
984	ERR1172511	Cambodia	Southeast Asia	ERR1172511	2014	0.989	Monoclonal	TRUE
985	ERR1172513	Cambodia	Southeast Asia	ERR1172513	2014	0.987	Monoclonal	TRUE
986	ERR1172515	Cambodia	Southeast Asia	ERR1172515	2014	0.979	Monoclonal	TRUE
987	ERR1172516	Cambodia	Southeast Asia	ERR1172516	2014	0.968	Monoclonal	TRUE
988	ERR1172517	Cambodia	Southeast Asia	ERR1172517	2014	0.986	Monoclonal	TRUE
989	ERR1172518	Cambodia	Southeast Asia	ERR1172518	2015	0.985	Monoclonal	TRUE
990	ERR1172519	Cambodia	Southeast Asia	ERR1172519	2015	0.911	Polyclonal	FALSE
991	ERR1172520	Cambodia	Southeast Asia	ERR1172520	2015	0.988	Monoclonal	TRUE
992	ERR1172522	Cambodia	Southeast Asia	ERR1172522	2014	0.992	Monoclonal	TRUE
993	ERR1172524	Cambodia	Southeast Asia	ERR1172524	2014	0.986	Monoclonal	TRUE
994	ERR1172525	Cambodia	Southeast Asia	ERR1172525	2014	0.966	Monoclonal	TRUE
995	ERR1172528	Cambodia	Southeast Asia	ERR1172528	2014	0.991	Monoclonal	TRUE
996	ERR1172530	Cambodia	Southeast Asia	ERR1172530	2014	0.991	Monoclonal	TRUE
997	ERR1172531	Cambodia	Southeast Asia	ERR1172531	2014	0.971	Monoclonal	TRUE
998	ERR1172532	Cambodia	Southeast Asia	ERR1172532	2014	0.991	Monoclonal	TRUE
999	ERR1172534	Cambodia	Southeast Asia	ERR1172534	2014	0.972	Monoclonal	TRUE
1000	ERR1172535	Cambodia	Southeast Asia	ERR1172535	2014	0.977	Monoclonal	TRUE
1001	ERR1172536	Cambodia	Southeast Asia	ERR1172536	2014	0.993	Monoclonal	TRUE
1002	ERR1172537	Cambodia	Southeast Asia	ERR1172537	2014	0.989	Monoclonal	TRUE
1003	ERR1172539	Cambodia	Southeast Asia	ERR1172539	2014	0.983	Monoclonal	TRUE
1004	ERR1172540	Cambodia	Southeast Asia	ERR1172540	2014	0.924	Polyclonal	FALSE
1005	ERR1172542	Cambodia	Southeast Asia	ERR1172542	2014	0.916	Polyclonal	FALSE
1006	ERR1172543	Cambodia	Southeast Asia	ERR1172543	2014	0.975	Monoclonal	TRUE
1007	ERR1172544	Cambodia	Southeast Asia	ERR1172544	2014	0.995	Monoclonal	TRUE
1008	ERR1172545	Cambodia	Southeast Asia	ERR1172545	2014	0.981	Monoclonal	TRUE
1009	ERR1172550	Cambodia	Southeast Asia	ERR1172550	2014	0.99	Monoclonal	TRUE
1010	ERR1172551	Cambodia	Southeast Asia	ERR1172551	2014	0.985	Monoclonal	TRUE
1011	ERR1172552	Cambodia	Southeast Asia	ERR1172552	2014	0.986	Monoclonal	TRUE
1012	ERR1172553	Cambodia	Southeast Asia	ERR1172553	2015	0.986	Monoclonal	TRUE
1013	ERR1172554	Cambodia	Southeast Asia	ERR1172554	2015	0.987	Monoclonal	TRUE
1014	ERR1172555	Cambodia	Southeast Asia	ERR1172555	2015	0.955	Monoclonal	TRUE
1015	ERR1172556	Cambodia	Southeast Asia	ERR1172556	2015	0.967	Monoclonal	TRUE
1016	ERR1172557	Cambodia	Southeast Asia	ERR1172557	2015	0.978	Monoclonal	TRUE
1017	ERR1172558	Cambodia	Southeast Asia	ERR1172558	2015	0.985	Monoclonal	TRUE
1018	ERR1172559	Cambodia	Southeast Asia	ERR1172559	2015	0.986	Monoclonal	TRUE
1019	ERR1172560	Cambodia	Southeast Asia	ERR1172560	2015	0.988	Monoclonal	TRUE
1020	ERR1172561	Cambodia	Southeast Asia	ERR1172561	2015	0.988	Monoclonal	TRUE
1021	ERR1172563	Cambodia	Southeast Asia	ERR1172563	2015	0.988	Monoclonal	TRUE
1022	ERR1172564	Cambodia	Southeast Asia	ERR1172564	2015	0.985	Monoclonal	TRUE
1023	ERR1172570	Cambodia	Southeast Asia	ERR1172570	2014	0.933	Polyclonal	FALSE
1024	ERR1172571	Cambodia	Southeast Asia	ERR1172571	2014	0.987	Monoclonal	TRUE
1025	ERR1172572	Cambodia	Southeast Asia	ERR1172572	2014	0.988	Monoclonal	TRUE
1026	ERR1172573	Cambodia	Southeast Asia	ERR1172573	2014	0.989	Monoclonal	TRUE
1027	ERR1172575	Cambodia	Southeast Asia	ERR1172575	2015	0.821	Polyclonal	FALSE
1028	ERR1172577	Cambodia	Southeast Asia	ERR1172577	2015	0.932	Polyclonal	FALSE
1029	ERR1172578	Cambodia	Southeast Asia	ERR1172578	2015	0.972	Monoclonal	TRUE
1030	ERR1172579	Cambodia	Southeast Asia	ERR1172579	2014	0.993	Monoclonal	TRUE
1031	ERR1172581	Cambodia	Southeast Asia	ERR1172581	2014	0.981	Monoclonal	TRUE
1032	ERR1172583	Cambodia	Southeast Asia	ERR1172583	2014	0.986	Monoclonal	TRUE
1033	ERR1172584	Cambodia	Southeast Asia	ERR1172584	2014	0.985	Monoclonal	TRUE
1034	ERR1172586	Cambodia	Southeast Asia	ERR1172586	2014	0.991	Monoclonal	TRUE
1035	ERR1172587	Cambodia	Southeast Asia	ERR1172587	2014	0.988	Monoclonal	TRUE
1036	ERR1172588	Nigeria	West Africa	ERR1172588	2014	0.986	Monoclonal	TRUE
1037	ERR1172589	Nigeria	West Africa	ERR1172589	2014	0.993	Monoclonal	TRUE
1038	ERR1172590	Nigeria	West Africa	ERR1172590	2014	0.99	Monoclonal	TRUE
1039	ERR1172591	Nigeria	West Africa	ERR1172591	2014	0.861	Polyclonal	FALSE
1040	ERR1172592	Nigeria	West Africa	ERR1172592	2014	0.985	Monoclonal	TRUE
1041	ERR1172594	Nigeria	West Africa	ERR1172594	2014	0.974	Monoclonal	TRUE
1042	ERR1172595	Nigeria	West Africa	ERR1172595	2014	0.981	Monoclonal	TRUE
1043	ERR1172603	Nigeria	West Africa	ERR1172603	2014	0.977	Monoclonal	TRUE
1044	ERR1172604	Nigeria	West Africa	ERR1172604	2014	0.991	Monoclonal	TRUE
1045	ERR1172605	Nigeria	West Africa	ERR1172605	2014	0.974	Monoclonal	TRUE
1046	ERR1172606	Nigeria	West Africa	ERR1172606	2014	0.988	Monoclonal	TRUE
1047	ERR1172607	Nigeria	West Africa	ERR1172607	2014	0.965	Monoclonal	TRUE
1048	ERR1172608	Nigeria	West Africa	ERR1172608	2014	0.989	Monoclonal	TRUE
1049	ERR1172609	Nigeria	West Africa	ERR1172609	2014	0.991	Monoclonal	TRUE
1050	ERR1172610	Nigeria	West Africa	ERR1172610	2014	0.962	Monoclonal	TRUE
1051	ERR1172611	Nigeria	West Africa	ERR1172611	2014	0.993	Monoclonal	TRUE
1052	ERR1172614	Nigeria	West Africa	ERR1172614	2014	0.877	Polyclonal	FALSE
1053	ERR1172615	Nigeria	West Africa	ERR1172615	2014	0.972	Monoclonal	TRUE
1054	ERR1172617	Nigeria	West Africa	ERR1172617	2014	0.979	Monoclonal	TRUE
1055	ERR1214127	Ghana	West Africa	ERR1214127	2015	0.992	Monoclonal	TRUE
1056	ERR1214132	Ghana	West Africa	ERR1214132	2015	0.971	Monoclonal	TRUE
1057	ERR1214137	Ghana	West Africa	ERR1214137	2015	0.994	Monoclonal	TRUE
1058	ERR1214140	Ghana	West Africa	ERR1214140	2015	0.992	Monoclonal	TRUE
1059	ERR1214142	Ghana	West Africa	ERR1214142	2015	0.969	Monoclonal	TRUE
1060	ERR1214143	Ghana	West Africa	ERR1214143	2015	0.965	Monoclonal	TRUE
1061	ERR1214147	Ghana	West Africa	ERR1214147	2015	0.988	Monoclonal	TRUE
1062	ERR1214148	Ghana	West Africa	ERR1214148	2015	0.99	Monoclonal	TRUE
1063	ERR1214150	Ghana	West Africa	ERR1214150	2015	0.98	Monoclonal	TRUE
1064	ERR1214154	Ghana	West Africa	ERR1214154	2015	0.976	Monoclonal	TRUE
1065	ERR1214156	Ghana	West Africa	ERR1214156	2015	0.965	Monoclonal	TRUE
1066	ERR1214160	Ghana	West Africa	ERR1214160	2015	0.993	Monoclonal	TRUE
1067	ERR1214161	Ghana	West Africa	ERR1214161	2015	0.962	Monoclonal	TRUE
1068	ERR1214166	Ghana	West Africa	ERR1214166	2015	0.989	Monoclonal	TRUE
1069	ERR1214167	Ghana	West Africa	ERR1214167	2015	0.991	Monoclonal	TRUE
1070	ERR1214170	Ghana	West Africa	ERR1214170	2015	0.988	Monoclonal	TRUE
1071	ERR1214171	Ghana	West Africa	ERR1214171	2015	0.978	Monoclonal	TRUE
1072	ERR1214174	Ghana	West Africa	ERR1214174	2015	0.984	Monoclonal	TRUE
1073	ERR1214175	Ghana	West Africa	ERR1214175	2015	0.991	Monoclonal	TRUE
1074	ERR1214183	Ghana	West Africa	ERR1214183	2015	0.968	Monoclonal	TRUE
1075	ERR1214187	Ghana	West Africa	ERR1214187	2015	0.986	Monoclonal	TRUE
1076	ERR1214190	Ghana	West Africa	ERR1214190	2015	0.982	Monoclonal	TRUE
1077	ERR1214195	Ghana	West Africa	ERR1214195	2015	0.822	Polyclonal	FALSE
1078	ERR1214197	Ghana	West Africa	ERR1214197	2015	0.972	Monoclonal	TRUE
1079	ERR1214198	Ghana	West Africa	ERR1214198	2015	0.958	Monoclonal	TRUE
1080	ERR1214225	Nigeria	West Africa	ERR1214225	2014	0.987	Monoclonal	TRUE
1081	ERR1214226	Nigeria	West Africa	ERR1214226	2014	0.992	Monoclonal	TRUE
1082	ERR1215358	Myanmar	Southeast Asia	ERR1215358	2013	0.98	Monoclonal	TRUE
1083	ERR1215359	Myanmar	Southeast Asia	ERR1215359	2013	0.964	Monoclonal	TRUE
1084	ERR1215360	Myanmar	Southeast Asia	ERR1215360	2013	0.985	Monoclonal	TRUE
1085	ERR1215361	Myanmar	Southeast Asia	ERR1215361	2013	0.992	Monoclonal	TRUE
1086	ERR1215362	Myanmar	Southeast Asia	ERR1215362	2013	0.985	Monoclonal	TRUE
1087	ERR1215363	Myanmar	Southeast Asia	ERR1215363	2013	0.984	Monoclonal	TRUE
1088	ERR1215365	Myanmar	Southeast Asia	ERR1215365	2013	0.987	Monoclonal	TRUE
1089	ERR1215367	Myanmar	Southeast Asia	ERR1215367	2013	0.89	Polyclonal	FALSE
1090	ERR1215368	Myanmar	Southeast Asia	ERR1215368	2013	0.985	Monoclonal	TRUE
1091	ERR1215369	Myanmar	Southeast Asia	ERR1215369	2013	0.988	Monoclonal	TRUE
1092	ERR1215370	Myanmar	Southeast Asia	ERR1215370	2013	0.985	Monoclonal	TRUE
1093	ERR1215371	Myanmar	Southeast Asia	ERR1215371	2013	0.994	Monoclonal	TRUE
1094	ERR1215372	Myanmar	Southeast Asia	ERR1215372	2013	0.984	Monoclonal	TRUE
1095	ERR1215373	Myanmar	Southeast Asia	ERR1215373	2013	0.984	Monoclonal	TRUE
1096	ERR1215374	Myanmar	Southeast Asia	ERR1215374	2013	0.977	Monoclonal	TRUE
1097	ERR1215375	Myanmar	Southeast Asia	ERR1215375	2013	0.985	Monoclonal	TRUE
1098	ERR1215376	Myanmar	Southeast Asia	ERR1215376	2013	0.985	Monoclonal	TRUE
1099	ERR1215377	Myanmar	Southeast Asia	ERR1215377	2013	0.987	Monoclonal	TRUE
1100	ERR1215378	Myanmar	Southeast Asia	ERR1215378	2013	0.992	Monoclonal	TRUE
1101	ERR1215379	Myanmar	Southeast Asia	ERR1215379	2013	0.965	Monoclonal	TRUE
1102	ERR1215380	Myanmar	Southeast Asia	ERR1215380	2013	0.977	Monoclonal	TRUE
1103	ERR1215381	Myanmar	Southeast Asia	ERR1215381	2014	0.97	Monoclonal	TRUE
1104	ERR1215382	Myanmar	Southeast Asia	ERR1215382	2014	0.971	Monoclonal	TRUE
1105	ERR1215383	Myanmar	Southeast Asia	ERR1215383	2014	0.989	Monoclonal	TRUE
1106	ERR1215385	Myanmar	Southeast Asia	ERR1215385	2014	0.967	Monoclonal	TRUE
1107	ERR1215387	Myanmar	Southeast Asia	ERR1215387	2014	0.988	Monoclonal	TRUE
1108	ERR1215388	Myanmar	Southeast Asia	ERR1215388	2014	0.963	Monoclonal	TRUE
1109	ERR1215389	Myanmar	Southeast Asia	ERR1215389	2014	0.967	Monoclonal	TRUE
1110	ERR1215390	Myanmar	Southeast Asia	ERR1215390	2014	0.991	Monoclonal	TRUE
1111	ERR1215391	Myanmar	Southeast Asia	ERR1215391	2014	0.968	Monoclonal	TRUE
1112	ERR1215392	Myanmar	Southeast Asia	ERR1215392	2014	0.994	Monoclonal	TRUE
1113	ERR1215393	Myanmar	Southeast Asia	ERR1215393	2014	0.988	Monoclonal	TRUE
1114	ERR1215394	Myanmar	Southeast Asia	ERR1215394	2014	0.989	Monoclonal	TRUE
1115	ERR1215395	Myanmar	Southeast Asia	ERR1215395	2014	0.988	Monoclonal	TRUE
1116	ERR1215396	Myanmar	Southeast Asia	ERR1215396	2014	0.987	Monoclonal	TRUE
1117	ERR123809	Cambodia	Southeast Asia	ERR123809	2011	0.978	Monoclonal	TRUE
1118	ERR123810	Cambodia	Southeast Asia	ERR123810	2011	0.976	Monoclonal	TRUE
1119	ERR123811	Cambodia	Southeast Asia	ERR123811	2011	0.992	Monoclonal	TRUE
1120	ERR123812	Cambodia	Southeast Asia	ERR123812	2011	0.993	Monoclonal	TRUE
1121	ERR123813	Cambodia	Southeast Asia	ERR123813	2011	0.983	Monoclonal	TRUE
1122	ERR123814	Cambodia	Southeast Asia	ERR123814	2011	0.968	Monoclonal	TRUE
1123	ERR123815	Cambodia	Southeast Asia	ERR123815	2011	0.89	Polyclonal	FALSE
1124	ERR123816	Cambodia	Southeast Asia	ERR123816	2011	0.985	Monoclonal	TRUE
1125	ERR123817	Cambodia	Southeast Asia	ERR123817	2011	0.992	Monoclonal	TRUE
1126	ERR123818	Cambodia	Southeast Asia	ERR123818	2011	0.986	Monoclonal	TRUE
1127	ERR123819	Cambodia	Southeast Asia	ERR123819	2011	0.955	Monoclonal	TRUE
1128	ERR123820	Cambodia	Southeast Asia	ERR123820	2011	0.96	Monoclonal	TRUE
1129	ERR123821	Cambodia	Southeast Asia	ERR123821	2011	0.978	Monoclonal	TRUE
1130	ERR123822	Cambodia	Southeast Asia	ERR123822	2011	0.924	Polyclonal	FALSE
1131	ERR123823	Cambodia	Southeast Asia	ERR123823	2011	0.982	Monoclonal	TRUE
1132	ERR123824	Cambodia	Southeast Asia	ERR123824	2011	0.937	Polyclonal	FALSE
1133	ERR123826	Cambodia	Southeast Asia	ERR123826	2011	0.902	Polyclonal	FALSE
1134	ERR123827	Cambodia	Southeast Asia	ERR123827	2011	0.971	Monoclonal	TRUE
1135	ERR123828	Cambodia	Southeast Asia	ERR123828	2011	0.985	Monoclonal	TRUE
1136	ERR123829	Cambodia	Southeast Asia	ERR123829	2011	0.976	Monoclonal	TRUE
1137	ERR123830	Cambodia	Southeast Asia	ERR123830	2011	0.842	Polyclonal	FALSE
1138	ERR123831	Cambodia	Southeast Asia	ERR123831	2011	0.894	Polyclonal	FALSE
1139	ERR123832	Cambodia	Southeast Asia	ERR123832	2011	0.905	Polyclonal	FALSE
1140	ERR123834	Cambodia	Southeast Asia	ERR123834	2011	0.972	Monoclonal	TRUE
1141	ERR123836	Cambodia	Southeast Asia	ERR123836	2011	0.98	Monoclonal	TRUE
1142	ERR123838	Cambodia	Southeast Asia	ERR123838	2011	0.921	Polyclonal	FALSE
1143	ERR123840	Cambodia	Southeast Asia	ERR123840	2011	0.975	Monoclonal	TRUE
1144	ERR123841	Cambodia	Southeast Asia	ERR123841	2011	0.857	Polyclonal	FALSE
1145	ERR123842	Cambodia	Southeast Asia	ERR123842	2011	0.98	Monoclonal	TRUE
1146	ERR123843	Cambodia	Southeast Asia	ERR123843	2011	0.987	Monoclonal	TRUE
1147	ERR123844	Cambodia	Southeast Asia	ERR123844	2011	0.97	Monoclonal	TRUE
1148	ERR123845	Cambodia	Southeast Asia	ERR123845	2011	0.969	Monoclonal	TRUE
1149	ERR123846	Cambodia	Southeast Asia	ERR123846	2011	0.888	Polyclonal	FALSE
1150	ERR123847	Cambodia	Southeast Asia	ERR123847	2011	0.963	Monoclonal	TRUE
1151	ERR123850	Cambodia	Southeast Asia	ERR123850	2011	0.947	Polyclonal	FALSE
1152	ERR123851	Cambodia	Southeast Asia	ERR123851	2011	0.985	Monoclonal	TRUE
1153	ERR123854	Cambodia	Southeast Asia	ERR123854	2011	0.99	Monoclonal	TRUE
1154	ERR123855	Cambodia	Southeast Asia	ERR123855	2011	0.978	Monoclonal	TRUE
1155	ERR123856	Cambodia	Southeast Asia	ERR123856	2011	0.989	Monoclonal	TRUE
1156	ERR123857	Cambodia	Southeast Asia	ERR123857	2011	0.989	Monoclonal	TRUE
1157	ERR123858	Cambodia	Southeast Asia	ERR123858	2011	0.991	Monoclonal	TRUE
1158	ERR123859	Cambodia	Southeast Asia	ERR123859	2011	0.967	Monoclonal	TRUE
1159	ERR123860	Cambodia	Southeast Asia	ERR123860	2011	0.912	Polyclonal	FALSE
1160	ERR123863	Cambodia	Southeast Asia	ERR123863	2011	0.992	Monoclonal	TRUE
1161	ERR123864	Cambodia	Southeast Asia	ERR123864	2011	0.994	Monoclonal	TRUE
1162	ERR123865	Cambodia	Southeast Asia	ERR123865	2011	0.991	Monoclonal	TRUE
1163	ERR123866	Cambodia	Southeast Asia	ERR123866	2011	0.975	Monoclonal	TRUE
1164	ERR123868	Cambodia	Southeast Asia	ERR123868	2011	0.927	Polyclonal	FALSE
1165	ERR123871	Cambodia	Southeast Asia	ERR123871	2011	0.993	Monoclonal	TRUE
1166	ERR123873	Cambodia	Southeast Asia	ERR123873	2011	0.987	Monoclonal	TRUE
1167	ERR123876	Cambodia	Southeast Asia	ERR123876	2011	0.971	Monoclonal	TRUE
1168	ERR123877	Cambodia	Southeast Asia	ERR123877	2011	0.975	Monoclonal	TRUE
1169	ERR123878	Cambodia	Southeast Asia	ERR123878	2011	0.974	Monoclonal	TRUE
1170	ERR123879	Cambodia	Southeast Asia	ERR123879	2011	0.962	Monoclonal	TRUE
1171	ERR123882	Cambodia	Southeast Asia	ERR123882	2011	0.833	Polyclonal	FALSE
1172	ERR123883	Cambodia	Southeast Asia	ERR123883	2011	0.975	Monoclonal	TRUE
1173	ERR123884	Cambodia	Southeast Asia	ERR123884	2011	0.985	Monoclonal	TRUE
1174	ERR123885	Cambodia	Southeast Asia	ERR123885	2011	0.893	Polyclonal	FALSE
1175	ERR123887	Cambodia	Southeast Asia	ERR123887	2011	0.987	Monoclonal	TRUE
1176	ERR123888	Cambodia	Southeast Asia	ERR123888	2011	0.991	Monoclonal	TRUE
1177	ERR123889	Cambodia	Southeast Asia	ERR123889	2011	0.987	Monoclonal	TRUE
1178	ERR123890	Cambodia	Southeast Asia	ERR123890	2011	0.992	Monoclonal	TRUE
1179	ERR123891	Cambodia	Southeast Asia	ERR123891	2011	0.923	Polyclonal	FALSE
1180	ERR123892	Cambodia	Southeast Asia	ERR123892	2011	0.95	Polyclonal	FALSE
1181	ERR123895	Cambodia	Southeast Asia	ERR123895	2011	0.972	Monoclonal	TRUE
1182	ERR123896	Cambodia	Southeast Asia	ERR123896	2011	0.932	Polyclonal	FALSE
1183	ERR123898	Cambodia	Southeast Asia	ERR123898	2011	0.975	Monoclonal	TRUE
1184	ERR123900	Peru	South America	ERR123900	2011	0.979	Monoclonal	TRUE
1185	ERR123901	Peru	South America	ERR123901	2011	0.985	Monoclonal	TRUE
1186	ERR123902	Peru	South America	ERR123902	2011	0.985	Monoclonal	TRUE
1187	ERR123903	Peru	South America	ERR123903	2011	0.985	Monoclonal	TRUE
1188	ERR126004	Laos	Southeast Asia	ERR126004	2010	0.988	Monoclonal	TRUE
1189	ERR126005	Laos	Southeast Asia	ERR126005	2010	0.976	Monoclonal	TRUE
1190	ERR126006	Laos	Southeast Asia	ERR126006	2010	0.988	Monoclonal	TRUE
1191	ERR126007	Laos	Southeast Asia	ERR126007	2010	0.986	Monoclonal	TRUE
1192	ERR126008	Laos	Southeast Asia	ERR126008	2010	0.988	Monoclonal	TRUE
1193	ERR126010	Vietnam	Southeast Asia	ERR126010	2010	0.965	Monoclonal	TRUE
1194	ERR126011	Vietnam	Southeast Asia	ERR126011	2011	0.987	Monoclonal	TRUE
1195	ERR126012	Vietnam	Southeast Asia	ERR126012	2011	0.814	Polyclonal	FALSE
1196	ERR126013	Vietnam	Southeast Asia	ERR126013	2011	0.992	Monoclonal	TRUE
1197	ERR126016	Cambodia	Southeast Asia	ERR126016	2011	0.98	Monoclonal	TRUE
1198	ERR126017	Cambodia	Southeast Asia	ERR126017	2011	0.99	Monoclonal	TRUE
1199	ERR126018	Cambodia	Southeast Asia	ERR126018	2011	0.951	Monoclonal	TRUE
1200	ERR126019	Cambodia	Southeast Asia	ERR126019	2011	0.883	Polyclonal	FALSE
1201	ERR126020	Myanmar	Southeast Asia	ERR126020	2011	0.988	Monoclonal	TRUE
1202	ERR126021	Myanmar	Southeast Asia	ERR126021	2011	0.921	Polyclonal	FALSE
1203	ERR126022	Myanmar	Southeast Asia	ERR126022	2011	0.989	Monoclonal	TRUE
1204	ERR126023	Vietnam	Southeast Asia	ERR126023	2010	0.985	Monoclonal	TRUE
1205	ERR126024	Vietnam	Southeast Asia	ERR126024	2010	0.99	Monoclonal	TRUE
1206	ERR126025	Vietnam	Southeast Asia	ERR126025	2010	0.894	Polyclonal	FALSE
1207	ERR126026	Vietnam	Southeast Asia	ERR126026	2010	0.972	Monoclonal	TRUE
1208	ERR126367	Laos	Southeast Asia	ERR126367	2010	0.986	Monoclonal	TRUE
1209	ERR126368	Laos	Southeast Asia	ERR126368	2010	0.975	Monoclonal	TRUE
1210	ERR126369	Laos	Southeast Asia	ERR126369	2010	0.984	Monoclonal	TRUE
1211	ERR126370	Vietnam	Southeast Asia	ERR126370	2010	0.969	Monoclonal	TRUE
1212	ERR126371	Vietnam	Southeast Asia	ERR126371	2010	0.961	Monoclonal	TRUE
1213	ERR126372	Vietnam	Southeast Asia	ERR126372	2010	0.982	Monoclonal	TRUE
1214	ERR126373	Vietnam	Southeast Asia	ERR126373	2010	0.829	Polyclonal	FALSE
1215	ERR126375	Vietnam	Southeast Asia	ERR126375	2010	0.995	Monoclonal	TRUE
1216	ERR126376	Vietnam	Southeast Asia	ERR126376	2011	0.989	Monoclonal	TRUE
1217	ERR126378	Vietnam	Southeast Asia	ERR126378	2011	0.976	Monoclonal	TRUE
1218	ERR126379	Laos	Southeast Asia	ERR126379	2010	0.976	Monoclonal	TRUE
1219	ERR126380	Vietnam	Southeast Asia	ERR126380	2010	0.988	Monoclonal	TRUE
1220	ERR126381	Vietnam	Southeast Asia	ERR126381	2010	0.981	Monoclonal	TRUE
1221	ERR126382	Vietnam	Southeast Asia	ERR126382	2010	0.896	Polyclonal	FALSE
1222	ERR126383	Vietnam	Southeast Asia	ERR126383	2010	0.989	Monoclonal	TRUE
1223	ERR126384	Vietnam	Southeast Asia	ERR126384	2010	0.989	Monoclonal	TRUE
1224	ERR126385	Vietnam	Southeast Asia	ERR126385	2011	0.985	Monoclonal	TRUE
1225	ERR126386	Vietnam	Southeast Asia	ERR126386	2011	0.989	Monoclonal	TRUE
1226	ERR126389	Vietnam	Southeast Asia	ERR126389	2011	0.972	Monoclonal	TRUE
1227	ERR126390	Vietnam	Southeast Asia	ERR126390	2011	0.989	Monoclonal	TRUE
1228	ERR126391	Vietnam	Southeast Asia	ERR126391	2010	0.976	Monoclonal	TRUE
1229	ERR126393	Vietnam	Southeast Asia	ERR126393	2010	0.971	Monoclonal	TRUE
1230	ERR126394	Vietnam	Southeast Asia	ERR126394	2010	0.965	Monoclonal	TRUE
1231	ERR126395	Vietnam	Southeast Asia	ERR126395	2010	0.985	Monoclonal	TRUE
1232	ERR126396	Vietnam	Southeast Asia	ERR126396	2010	0.974	Monoclonal	TRUE
1233	ERR126397	Vietnam	Southeast Asia	ERR126397	2010	0.985	Monoclonal	TRUE
1234	ERR126400	Vietnam	Southeast Asia	ERR126400	2011	0.986	Monoclonal	TRUE
1235	ERR126402	Vietnam	Southeast Asia	ERR126402	2011	0.962	Monoclonal	TRUE
1236	ERR126403	Myanmar	Southeast Asia	ERR126403	2011	0.993	Monoclonal	TRUE
1237	ERR126404	Laos	Southeast Asia	ERR126404	2010	0.989	Monoclonal	TRUE
1238	ERR126407	Vietnam	Southeast Asia	ERR126407	2010	0.979	Monoclonal	TRUE
1239	ERR126408	Vietnam	Southeast Asia	ERR126408	2010	0.922	Polyclonal	FALSE
1240	ERR126411	Vietnam	Southeast Asia	ERR126411	2011	0.858	Polyclonal	FALSE
1241	ERR126412	Vietnam	Southeast Asia	ERR126412	2011	0.989	Monoclonal	TRUE
1242	ERR126413	Vietnam	Southeast Asia	ERR126413	2011	0.992	Monoclonal	TRUE
1243	ERR126415	Myanmar	Southeast Asia	ERR126415	2011	0.946	Polyclonal	FALSE
1244	ERR126416	Myanmar	Southeast Asia	ERR126416	2011	0.989	Monoclonal	TRUE
1245	ERR126418	Myanmar	Southeast Asia	ERR126418	2011	0.981	Monoclonal	TRUE
1246	ERR126419	Myanmar	Southeast Asia	ERR126419	2011	0.978	Monoclonal	TRUE
1247	ERR126420	Myanmar	Southeast Asia	ERR126420	2011	0.992	Monoclonal	TRUE
1248	ERR126422	Laos	Southeast Asia	ERR126422	2010	0.914	Polyclonal	FALSE
1249	ERR126423	Vietnam	Southeast Asia	ERR126423	2010	0.967	Monoclonal	TRUE
1250	ERR126424	Vietnam	Southeast Asia	ERR126424	2010	0.977	Monoclonal	TRUE
1251	ERR126425	Vietnam	Southeast Asia	ERR126425	2010	0.977	Monoclonal	TRUE
1252	ERR126426	Vietnam	Southeast Asia	ERR126426	2011	0.897	Polyclonal	FALSE
1253	ERR126427	Myanmar	Southeast Asia	ERR126427	2011	0.987	Monoclonal	TRUE
1254	ERR126428	Myanmar	Southeast Asia	ERR126428	2011	0.989	Monoclonal	TRUE
1255	ERR126429	Myanmar	Southeast Asia	ERR126429	2011	0.987	Monoclonal	TRUE
1256	ERR126430	Myanmar	Southeast Asia	ERR126430	2011	0.975	Monoclonal	TRUE
1257	ERR126431	Laos	Southeast Asia	ERR126431	2010	0.97	Monoclonal	TRUE
1258	ERR126432	Laos	Southeast Asia	ERR126432	2010	0.856	Polyclonal	FALSE
1259	ERR126433	Vietnam	Southeast Asia	ERR126433	2010	0.986	Monoclonal	TRUE
1260	ERR126434	Vietnam	Southeast Asia	ERR126434	2010	0.966	Monoclonal	TRUE
1261	ERR126436	Vietnam	Southeast Asia	ERR126436	2010	0.944	Polyclonal	FALSE
1262	ERR126437	Vietnam	Southeast Asia	ERR126437	2011	0.984	Monoclonal	TRUE
1263	ERR126438	Vietnam	Southeast Asia	ERR126438	2011	0.979	Monoclonal	TRUE
1264	ERR126439	Myanmar	Southeast Asia	ERR126439	2011	0.986	Monoclonal	TRUE
1265	ERR126440	Myanmar	Southeast Asia	ERR126440	2011	0.989	Monoclonal	TRUE
1266	ERR126441	Myanmar	Southeast Asia	ERR126441	2011	0.906	Polyclonal	FALSE
1267	ERR126442	Myanmar	Southeast Asia	ERR126442	2011	0.967	Monoclonal	TRUE
1268	ERR126443	Laos	Southeast Asia	ERR126443	2010	0.99	Monoclonal	TRUE
1269	ERR126444	Laos	Southeast Asia	ERR126444	2010	0.963	Monoclonal	TRUE
1270	ERR126447	Vietnam	Southeast Asia	ERR126447	2010	0.964	Monoclonal	TRUE
1271	ERR126449	Vietnam	Southeast Asia	ERR126449	2010	0.984	Monoclonal	TRUE
1272	ERR126451	Myanmar	Southeast Asia	ERR126451	2011	0.99	Monoclonal	TRUE
1273	ERR126452	Myanmar	Southeast Asia	ERR126452	2011	0.961	Monoclonal	TRUE
1274	ERR126453	Laos	Southeast Asia	ERR126453	2010	0.969	Monoclonal	TRUE
1275	ERR126454	Laos	Southeast Asia	ERR126454	2010	0.92	Polyclonal	FALSE
1276	ERR126455	Laos	Southeast Asia	ERR126455	2010	0.975	Monoclonal	TRUE
1277	ERR126462	Vietnam	Southeast Asia	ERR126462	2011	0.968	Monoclonal	TRUE
1278	ERR126463	Myanmar	Southeast Asia	ERR126463	2011	0.984	Monoclonal	TRUE
1279	ERR126464	Myanmar	Southeast Asia	ERR126464	2011	0.969	Monoclonal	TRUE
1280	ERR126465	Laos	Southeast Asia	ERR126465	2010	0.992	Monoclonal	TRUE
1281	ERR126466	Laos	Southeast Asia	ERR126466	2010	0.976	Monoclonal	TRUE
1282	ERR126467	Laos	Southeast Asia	ERR126467	2010	0.833	Polyclonal	FALSE
1283	ERR126468	Laos	Southeast Asia	ERR126468	2010	0.995	Monoclonal	TRUE
1284	ERR126469	Vietnam	Southeast Asia	ERR126469	2010	0.974	Monoclonal	TRUE
1285	ERR126470	Vietnam	Southeast Asia	ERR126470	2010	0.966	Monoclonal	TRUE
1286	ERR126474	Vietnam	Southeast Asia	ERR126474	2011	0.989	Monoclonal	TRUE
1287	ERR126475	Myanmar	Southeast Asia	ERR126475	2011	0.984	Monoclonal	TRUE
1288	ERR126476	Myanmar	Southeast Asia	ERR126476	2011	0.989	Monoclonal	TRUE
1289	ERR126477	Myanmar	Southeast Asia	ERR126477	2011	0.94	Polyclonal	FALSE
1290	ERR126478	Myanmar	Southeast Asia	ERR126478	2011	0.972	Monoclonal	TRUE
1291	ERR126479	Laos	Southeast Asia	ERR126479	2010	0.991	Monoclonal	TRUE
1292	ERR126480	Laos	Southeast Asia	ERR126480	2010	0.963	Monoclonal	TRUE
1293	ERR126481	Laos	Southeast Asia	ERR126481	2010	0.993	Monoclonal	TRUE
1294	ERR126482	Laos	Southeast Asia	ERR126482	2010	0.985	Monoclonal	TRUE
1295	ERR126483	Vietnam	Southeast Asia	ERR126483	2010	0.989	Monoclonal	TRUE
1296	ERR126486	Vietnam	Southeast Asia	ERR126486	2011	0.93	Polyclonal	FALSE
1297	ERR126487	Myanmar	Southeast Asia	ERR126487	2011	0.994	Monoclonal	TRUE
1298	ERR126488	Myanmar	Southeast Asia	ERR126488	2011	0.986	Monoclonal	TRUE
1299	ERR126489	Laos	Southeast Asia	ERR126489	2010	0.974	Monoclonal	TRUE
1300	ERR126492	Laos	Southeast Asia	ERR126492	2010	0.986	Monoclonal	TRUE
1301	ERR126494	Vietnam	Southeast Asia	ERR126494	2010	0.964	Monoclonal	TRUE
1302	ERR126497	Vietnam	Southeast Asia	ERR126497	2010	0.989	Monoclonal	TRUE
1303	ERR126500	Myanmar	Southeast Asia	ERR126500	2011	0.987	Monoclonal	TRUE
1304	ERR126501	Myanmar	Southeast Asia	ERR126501	2011	0.986	Monoclonal	TRUE
1305	ERR126502	Myanmar	Southeast Asia	ERR126502	2011	0.994	Monoclonal	TRUE
1306	ERR126503	Myanmar	Southeast Asia	ERR126503	2011	0.989	Monoclonal	TRUE
1307	ERR126504	Myanmar	Southeast Asia	ERR126504	2011	0.96	Monoclonal	TRUE
1308	ERR126505	Laos	Southeast Asia	ERR126505	2010	0.963	Monoclonal	TRUE
1309	ERR126506	Laos	Southeast Asia	ERR126506	2010	0.985	Monoclonal	TRUE
1310	ERR126509	Vietnam	Southeast Asia	ERR126509	2010	0.982	Monoclonal	TRUE
1311	ERR126510	Vietnam	Southeast Asia	ERR126510	2011	0.988	Monoclonal	TRUE
1312	ERR126511	Myanmar	Southeast Asia	ERR126511	2011	0.917	Polyclonal	FALSE
1313	ERR126513	Myanmar	Southeast Asia	ERR126513	2011	0.973	Monoclonal	TRUE
1314	ERR126514	Myanmar	Southeast Asia	ERR126514	2011	0.989	Monoclonal	TRUE
1315	ERR126515	Myanmar	Southeast Asia	ERR126515	2011	0.966	Monoclonal	TRUE
1316	ERR126516	Myanmar	Southeast Asia	ERR126516	2011	0.974	Monoclonal	TRUE
1317	ERR126517	Myanmar	Southeast Asia	ERR126517	2011	0.994	Monoclonal	TRUE
1318	ERR126519	Laos	Southeast Asia	ERR126519	2010	0.988	Monoclonal	TRUE
1319	ERR126523	Myanmar	Southeast Asia	ERR126523	2011	0.844	Polyclonal	FALSE
1320	ERR126524	Myanmar	Southeast Asia	ERR126524	2011	0.988	Monoclonal	TRUE
1321	ERR126525	Myanmar	Southeast Asia	ERR126525	2011	0.988	Monoclonal	TRUE
1322	ERR126526	Laos	Southeast Asia	ERR126526	2010	0.99	Monoclonal	TRUE
1323	ERR126536	Myanmar	Southeast Asia	ERR126536	2011	0.92	Polyclonal	FALSE
1324	ERR126537	Myanmar	Southeast Asia	ERR126537	2011	0.988	Monoclonal	TRUE
1325	ERR126540	Vietnam	Southeast Asia	ERR126540	2010	0.962	Monoclonal	TRUE
1326	ERR126541	Vietnam	Southeast Asia	ERR126541	2010	0.826	Polyclonal	FALSE
1327	ERR126543	Vietnam	Southeast Asia	ERR126543	2010	0.894	Polyclonal	FALSE
1328	ERR126545	Vietnam	Southeast Asia	ERR126545	2011	0.986	Monoclonal	TRUE
1329	ERR126546	Vietnam	Southeast Asia	ERR126546	2011	0.984	Monoclonal	TRUE
1330	ERR126547	Myanmar	Southeast Asia	ERR126547	2011	0.961	Monoclonal	TRUE
1331	ERR126548	Myanmar	Southeast Asia	ERR126548	2011	0.988	Monoclonal	TRUE
1332	ERR126549	Myanmar	Southeast Asia	ERR126549	2011	0.967	Monoclonal	TRUE
1333	ERR126550	Vietnam	Southeast Asia	ERR126550	2010	0.97	Monoclonal	TRUE
1334	ERR126551	Vietnam	Southeast Asia	ERR126551	2010	0.966	Monoclonal	TRUE
1335	ERR126552	Vietnam	Southeast Asia	ERR126552	2010	0.963	Monoclonal	TRUE
1336	ERR126553	Vietnam	Southeast Asia	ERR126553	2010	0.982	Monoclonal	TRUE
1337	ERR126554	Vietnam	Southeast Asia	ERR126554	2010	0.973	Monoclonal	TRUE
1338	ERR126556	Vietnam	Southeast Asia	ERR126556	2011	0.992	Monoclonal	TRUE
1339	ERR126557	Vietnam	Southeast Asia	ERR126557	2011	0.932	Polyclonal	FALSE
1340	ERR126558	Vietnam	Southeast Asia	ERR126558	2011	0.986	Monoclonal	TRUE
1341	ERR126559	Kenya	East Africa	ERR126559	2007	0.989	Monoclonal	TRUE
1342	ERR126560	Myanmar	Southeast Asia	ERR126560	2011	0.988	Monoclonal	TRUE
1343	ERR126561	Laos	Southeast Asia	ERR126561	2010	0.974	Monoclonal	TRUE
1344	ERR126562	Vietnam	Southeast Asia	ERR126562	2010	0.989	Monoclonal	TRUE
1345	ERR126563	Vietnam	Southeast Asia	ERR126563	2010	0.965	Monoclonal	TRUE
1346	ERR126564	Vietnam	Southeast Asia	ERR126564	2010	0.99	Monoclonal	TRUE
1347	ERR126565	Vietnam	Southeast Asia	ERR126565	2010	0.987	Monoclonal	TRUE
1348	ERR126566	Vietnam	Southeast Asia	ERR126566	2011	0.986	Monoclonal	TRUE
1349	ERR126568	Vietnam	Southeast Asia	ERR126568	2011	0.989	Monoclonal	TRUE
1350	ERR126570	Vietnam	Southeast Asia	ERR126570	2011	0.977	Monoclonal	TRUE
1351	ERR1274840	Myanmar	Southeast Asia	ERR1274840	2012	0.985	Monoclonal	TRUE
1352	ERR1274841	Myanmar	Southeast Asia	ERR1274841	2013	0.984	Monoclonal	TRUE
1353	ERR1274843	Myanmar	Southeast Asia	ERR1274843	2013	0.992	Monoclonal	TRUE
1354	ERR1274844	Myanmar	Southeast Asia	ERR1274844	2014	0.989	Monoclonal	TRUE
1355	ERR1274846	Myanmar	Southeast Asia	ERR1274846	2013	0.974	Monoclonal	TRUE
1356	ERR1274847	Myanmar	Southeast Asia	ERR1274847	2012	0.95	Polyclonal	FALSE
1357	ERR1274848	Myanmar	Southeast Asia	ERR1274848	2012	0.982	Monoclonal	TRUE
1358	ERR1274849	Myanmar	Southeast Asia	ERR1274849	2013	0.967	Monoclonal	TRUE
1359	ERR1274850	Myanmar	Southeast Asia	ERR1274850	2013	0.987	Monoclonal	TRUE
1360	ERR1274851	Myanmar	Southeast Asia	ERR1274851	2013	0.987	Monoclonal	TRUE
1361	ERR1274852	Myanmar	Southeast Asia	ERR1274852	2013	0.986	Monoclonal	TRUE
1362	ERR1274853	Myanmar	Southeast Asia	ERR1274853	2013	0.986	Monoclonal	TRUE
1363	ERR1274854	Myanmar	Southeast Asia	ERR1274854	2013	0.987	Monoclonal	TRUE
1364	ERR1274855	Myanmar	Southeast Asia	ERR1274855	2013	0.986	Monoclonal	TRUE
1365	ERR1274856	Myanmar	Southeast Asia	ERR1274856	2013	0.991	Monoclonal	TRUE
1366	ERR1274857	Myanmar	Southeast Asia	ERR1274857	2013	0.991	Monoclonal	TRUE
1367	ERR1274858	Myanmar	Southeast Asia	ERR1274858	2013	0.991	Monoclonal	TRUE
1368	ERR1274859	Myanmar	Southeast Asia	ERR1274859	2013	0.991	Monoclonal	TRUE
1369	ERR1274860	Myanmar	Southeast Asia	ERR1274860	2013	0.991	Monoclonal	TRUE
1370	ERR1274861	Myanmar	Southeast Asia	ERR1274861	2013	0.991	Monoclonal	TRUE
1371	ERR1274863	Myanmar	Southeast Asia	ERR1274863	2013	0.991	Monoclonal	TRUE
1372	ERR1274864	Myanmar	Southeast Asia	ERR1274864	2014	0.989	Monoclonal	TRUE
1373	ERR1274865	Myanmar	Southeast Asia	ERR1274865	2013	0.981	Monoclonal	TRUE
1374	ERR1274866	Myanmar	Southeast Asia	ERR1274866	2013	0.989	Monoclonal	TRUE
1375	ERR1274867	Myanmar	Southeast Asia	ERR1274867	2013	0.991	Monoclonal	TRUE
1376	ERR1274868	Myanmar	Southeast Asia	ERR1274868	2013	0.987	Monoclonal	TRUE
1377	ERR1274869	Myanmar	Southeast Asia	ERR1274869	2013	0.952	Monoclonal	TRUE
1378	ERR1274870	Myanmar	Southeast Asia	ERR1274870	2013	0.988	Monoclonal	TRUE
1379	ERR1274871	Myanmar	Southeast Asia	ERR1274871	2013	0.983	Monoclonal	TRUE
1380	ERR1274873	Myanmar	Southeast Asia	ERR1274873	2013	0.899	Polyclonal	FALSE
1381	ERR1274874	Myanmar	Southeast Asia	ERR1274874	2013	0.972	Monoclonal	TRUE
1382	ERR1274876	Myanmar	Southeast Asia	ERR1274876	2014	0.886	Polyclonal	FALSE
1383	ERR1274878	Myanmar	Southeast Asia	ERR1274878	2014	0.806	Polyclonal	FALSE
1384	ERR1274879	Myanmar	Southeast Asia	ERR1274879	2014	0.984	Monoclonal	TRUE
1385	ERR1274880	Myanmar	Southeast Asia	ERR1274880	2014	0.958	Monoclonal	TRUE
1386	ERR1274881	Myanmar	Southeast Asia	ERR1274881	2014	0.96	Monoclonal	TRUE
1387	ERR1274882	Myanmar	Southeast Asia	ERR1274882	2014	0.978	Monoclonal	TRUE
1388	ERR1274883	Myanmar	Southeast Asia	ERR1274883	2014	0.901	Polyclonal	FALSE
1389	ERR1274885	Myanmar	Southeast Asia	ERR1274885	2014	0.977	Monoclonal	TRUE
1390	ERR1274886	Myanmar	Southeast Asia	ERR1274886	2014	0.899	Polyclonal	FALSE
1391	ERR1274887	Myanmar	Southeast Asia	ERR1274887	2014	0.861	Polyclonal	FALSE
1392	ERR1274888	Myanmar	Southeast Asia	ERR1274888	2014	0.985	Monoclonal	TRUE
1393	ERR1274889	Myanmar	Southeast Asia	ERR1274889	2014	0.977	Monoclonal	TRUE
1394	ERR1274890	Myanmar	Southeast Asia	ERR1274890	2014	0.986	Monoclonal	TRUE
1395	ERR1274891	Myanmar	Southeast Asia	ERR1274891	2014	0.989	Monoclonal	TRUE
1396	ERR1274893	Myanmar	Southeast Asia	ERR1274893	2013	0.966	Monoclonal	TRUE
1397	ERR1274894	Myanmar	Southeast Asia	ERR1274894	2013	0.985	Monoclonal	TRUE
1398	ERR1274896	Myanmar	Southeast Asia	ERR1274896	2013	0.984	Monoclonal	TRUE
1399	ERR1274897	Myanmar	Southeast Asia	ERR1274897	2013	0.976	Monoclonal	TRUE
1400	ERR1274898	Myanmar	Southeast Asia	ERR1274898	2013	0.984	Monoclonal	TRUE
1401	ERR1274899	Myanmar	Southeast Asia	ERR1274899	2013	0.985	Monoclonal	TRUE
1402	ERR1274900	Myanmar	Southeast Asia	ERR1274900	2013	0.831	Polyclonal	FALSE
1403	ERR1274901	Myanmar	Southeast Asia	ERR1274901	2013	0.985	Monoclonal	TRUE
1404	ERR1274903	Myanmar	Southeast Asia	ERR1274903	2013	0.989	Monoclonal	TRUE
1405	ERR1274904	Myanmar	Southeast Asia	ERR1274904	2013	0.986	Monoclonal	TRUE
1406	ERR1274905	Myanmar	Southeast Asia	ERR1274905	2013	0.977	Monoclonal	TRUE
1407	ERR128858	Laos	Southeast Asia	ERR128858	2010	0.977	Monoclonal	TRUE
1408	ERR128859	Vietnam	Southeast Asia	ERR128859	2010	0.956	Monoclonal	TRUE
1409	ERR128860	Vietnam	Southeast Asia	ERR128860	2010	0.988	Monoclonal	TRUE
1410	ERR128861	Vietnam	Southeast Asia	ERR128861	2010	0.963	Monoclonal	TRUE
1411	ERR128862	Vietnam	Southeast Asia	ERR128862	2010	0.861	Polyclonal	FALSE
1412	ERR128863	Vietnam	Southeast Asia	ERR128863	2010	0.99	Monoclonal	TRUE
1413	ERR128864	Vietnam	Southeast Asia	ERR128864	2010	0.985	Monoclonal	TRUE
1414	ERR128865	Vietnam	Southeast Asia	ERR128865	2011	0.989	Monoclonal	TRUE
1415	ERR128867	Vietnam	Southeast Asia	ERR128867	2011	0.961	Monoclonal	TRUE
1416	ERR128868	Vietnam	Southeast Asia	ERR128868	2011	0.983	Monoclonal	TRUE
1417	ERR128869	Vietnam	Southeast Asia	ERR128869	2011	0.816	Polyclonal	FALSE
1418	ERR1514546	Democratic Republic of the Congo	Central Africa	ERR1514546	2014	0.955	Monoclonal	TRUE
1419	ERR1514547	Democratic Republic of the Congo	Central Africa	ERR1514547	2014	0.974	Monoclonal	TRUE
1420	ERR1514548	Democratic Republic of the Congo	Central Africa	ERR1514548	2014	0.96	Monoclonal	TRUE
1421	ERR1514551	Democratic Republic of the Congo	Central Africa	ERR1514551	2014	0.888	Polyclonal	FALSE
1422	ERR1514552	Democratic Republic of the Congo	Central Africa	ERR1514552	2014	0.809	Polyclonal	FALSE
1423	ERR1514555	Democratic Republic of the Congo	Central Africa	ERR1514555	2014	0.979	Monoclonal	TRUE
1424	ERR1514559	Democratic Republic of the Congo	Central Africa	ERR1514559	2014	0.878	Polyclonal	FALSE
1425	ERR1514561	Democratic Republic of the Congo	Central Africa	ERR1514561	2014	0.922	Polyclonal	FALSE
1426	ERR1514564	Democratic Republic of the Congo	Central Africa	ERR1514564	2014	0.964	Monoclonal	TRUE
1427	ERR1514566	Democratic Republic of the Congo	Central Africa	ERR1514566	2014	0.975	Monoclonal	TRUE
1428	ERR1514567	Democratic Republic of the Congo	Central Africa	ERR1514567	2014	0.966	Monoclonal	TRUE
1429	ERR1514570	Democratic Republic of the Congo	Central Africa	ERR1514570	2014	0.981	Monoclonal	TRUE
1430	ERR1514571	Democratic Republic of the Congo	Central Africa	ERR1514571	2014	0.958	Monoclonal	TRUE
1431	ERR1514574	Democratic Republic of the Congo	Central Africa	ERR1514574	2014	0.952	Monoclonal	TRUE
1432	ERR1514575	Democratic Republic of the Congo	Central Africa	ERR1514575	2014	0.828	Polyclonal	FALSE
1433	ERR1514576	Democratic Republic of the Congo	Central Africa	ERR1514576	2014	0.969	Monoclonal	TRUE
1434	ERR1514577	Democratic Republic of the Congo	Central Africa	ERR1514577	2014	0.882	Polyclonal	FALSE
1435	ERR1514578	Democratic Republic of the Congo	Central Africa	ERR1514578	2014	0.938	Polyclonal	FALSE
1436	ERR1514579	Democratic Republic of the Congo	Central Africa	ERR1514579	2014	0.887	Polyclonal	FALSE
1437	ERR1514581	Democratic Republic of the Congo	Central Africa	ERR1514581	2014	0.889	Polyclonal	FALSE
1438	ERR1514582	Democratic Republic of the Congo	Central Africa	ERR1514582	2014	0.984	Monoclonal	TRUE
1439	ERR1514583	Democratic Republic of the Congo	Central Africa	ERR1514583	2014	0.987	Monoclonal	TRUE
1440	ERR1514589	Democratic Republic of the Congo	Central Africa	ERR1514589	2014	0.925	Polyclonal	FALSE
1441	ERR1514591	Democratic Republic of the Congo	Central Africa	ERR1514591	2014	0.93	Polyclonal	FALSE
1442	ERR1514599	Democratic Republic of the Congo	Central Africa	ERR1514599	2014	0.983	Monoclonal	TRUE
1443	ERR1514600	Democratic Republic of the Congo	Central Africa	ERR1514600	2014	0.968	Monoclonal	TRUE
1444	ERR1514601	Democratic Republic of the Congo	Central Africa	ERR1514601	2014	0.97	Monoclonal	TRUE
1445	ERR1514602	Democratic Republic of the Congo	Central Africa	ERR1514602	2014	0.965	Monoclonal	TRUE
1446	ERR1514604	Democratic Republic of the Congo	Central Africa	ERR1514604	2014	0.954	Monoclonal	TRUE
1447	ERR1514608	Democratic Republic of the Congo	Central Africa	ERR1514608	2014	0.978	Monoclonal	TRUE
1448	ERR1514612	Democratic Republic of the Congo	Central Africa	ERR1514612	2014	0.981	Monoclonal	TRUE
1449	ERR1514614	Democratic Republic of the Congo	Central Africa	ERR1514614	2015	0.824	Polyclonal	FALSE
1450	ERR1514615	Democratic Republic of the Congo	Central Africa	ERR1514615	2015	0.924	Polyclonal	FALSE
1451	ERR1514617	Democratic Republic of the Congo	Central Africa	ERR1514617	2014	0.969	Monoclonal	TRUE
1452	ERR1514619	Democratic Republic of the Congo	Central Africa	ERR1514619	2014	0.987	Monoclonal	TRUE
1453	ERR1514621	Democratic Republic of the Congo	Central Africa	ERR1514621	2014	0.937	Polyclonal	FALSE
1454	ERR1514622	Democratic Republic of the Congo	Central Africa	ERR1514622	2014	0.966	Monoclonal	TRUE
1455	ERR1514623	Democratic Republic of the Congo	Central Africa	ERR1514623	2014	0.973	Monoclonal	TRUE
1456	ERR1514624	Democratic Republic of the Congo	Central Africa	ERR1514624	2014	0.912	Polyclonal	FALSE
1457	ERR164693	Thailand	Southeast Asia	ERR164693	2011	0.98	Monoclonal	TRUE
1458	ERR164694	Thailand	Southeast Asia	ERR164694	2011	0.968	Monoclonal	TRUE
1459	ERR164696	Thailand	Southeast Asia	ERR164696	2011	0.969	Monoclonal	TRUE
1460	ERR164697	Thailand	Southeast Asia	ERR164697	2011	0.97	Monoclonal	TRUE
1461	ERR164698	Thailand	Southeast Asia	ERR164698	2012	0.99	Monoclonal	TRUE
1462	ERR164699	Thailand	Southeast Asia	ERR164699	2012	0.986	Monoclonal	TRUE
1463	ERR164701	Thailand	Southeast Asia	ERR164701	2012	0.989	Monoclonal	TRUE
1464	ERR164702	Thailand	Southeast Asia	ERR164702	2011	0.973	Monoclonal	TRUE
1465	ERR164706	Thailand	Southeast Asia	ERR164706	2012	0.825	Polyclonal	FALSE
1466	ERR164709	Thailand	Southeast Asia	ERR164709	2011	0.969	Monoclonal	TRUE
1467	ERR164710	Thailand	Southeast Asia	ERR164710	2011	0.976	Monoclonal	TRUE
1468	ERR164711	Thailand	Southeast Asia	ERR164711	2011	0.98	Monoclonal	TRUE
1469	ERR164712	Thailand	Southeast Asia	ERR164712	2011	0.984	Monoclonal	TRUE
1470	ERR164713	Thailand	Southeast Asia	ERR164713	2011	0.984	Monoclonal	TRUE
1471	ERR164714	Thailand	Southeast Asia	ERR164714	2012	0.993	Monoclonal	TRUE
1472	ERR164715	Thailand	Southeast Asia	ERR164715	2012	0.987	Monoclonal	TRUE
1473	ERR164716	Thailand	Southeast Asia	ERR164716	2011	0.836	Polyclonal	FALSE
1474	ERR164717	Thailand	Southeast Asia	ERR164717	2012	0.988	Monoclonal	TRUE
1475	ERR164718	Thailand	Southeast Asia	ERR164718	2011	0.977	Monoclonal	TRUE
1476	ERR164719	Thailand	Southeast Asia	ERR164719	2012	0.989	Monoclonal	TRUE
1477	ERR164720	Thailand	Southeast Asia	ERR164720	2011	0.994	Monoclonal	TRUE
1478	ERR164721	Thailand	Southeast Asia	ERR164721	2011	0.995	Monoclonal	TRUE
1479	ERR164722	Thailand	Southeast Asia	ERR164722	2011	0.979	Monoclonal	TRUE
1480	ERR164723	Thailand	Southeast Asia	ERR164723	2011	0.972	Monoclonal	TRUE
1481	ERR164724	Thailand	Southeast Asia	ERR164724	2011	0.984	Monoclonal	TRUE
1482	ERR164725	Thailand	Southeast Asia	ERR164725	2011	0.989	Monoclonal	TRUE
1483	ERR164726	Thailand	Southeast Asia	ERR164726	2011	0.991	Monoclonal	TRUE
1484	ERR164727	Thailand	Southeast Asia	ERR164727	2011	0.983	Monoclonal	TRUE
1485	ERR164729	Thailand	Southeast Asia	ERR164729	2011	0.987	Monoclonal	TRUE
1486	ERR164730	Thailand	Southeast Asia	ERR164730	2011	0.97	Monoclonal	TRUE
1487	ERR164731	Thailand	Southeast Asia	ERR164731	2011	0.987	Monoclonal	TRUE
1488	ERR164732	Cambodia	Southeast Asia	ERR164732	2011	0.985	Monoclonal	TRUE
1489	ERR164733	Thailand	Southeast Asia	ERR164733	2011	0.976	Monoclonal	TRUE
1490	ERR164734	Thailand	Southeast Asia	ERR164734	2011	0.97	Monoclonal	TRUE
1491	ERR164735	Thailand	Southeast Asia	ERR164735	2012	0.966	Monoclonal	TRUE
1492	ERR164736	Thailand	Southeast Asia	ERR164736	2011	0.875	Polyclonal	FALSE
1493	ERR164737	Vietnam	Southeast Asia	ERR164737	2011	0.99	Monoclonal	TRUE
1494	ERR164738	Thailand	Southeast Asia	ERR164738	2011	0.898	Polyclonal	FALSE
1495	ERR164740	Thailand	Southeast Asia	ERR164740	2011	0.984	Monoclonal	TRUE
1496	ERR1658022	Ghana	West Africa	ERR1658022	2015	0.98	Monoclonal	TRUE
1497	ERR1658023	Ghana	West Africa	ERR1658023	2014	0.942	Polyclonal	FALSE
1498	ERR1702192	Ghana	West Africa	ERR1702192	2014	0.991	Monoclonal	TRUE
1499	ERR171561	Cambodia	Southeast Asia	ERR171561	2011	0.974	Monoclonal	TRUE
1500	ERR171562	Myanmar	Southeast Asia	ERR171562	2011	0.986	Monoclonal	TRUE
1501	ERR171564	Myanmar	Southeast Asia	ERR171564	2011	0.985	Monoclonal	TRUE
1502	ERR171565	Cambodia	Southeast Asia	ERR171565	2011	0.987	Monoclonal	TRUE
1503	ERR171566	Cambodia	Southeast Asia	ERR171566	2011	0.956	Monoclonal	TRUE
1504	ERR171567	Cambodia	Southeast Asia	ERR171567	2011	0.987	Monoclonal	TRUE
1505	ERR171568	Vietnam	Southeast Asia	ERR171568	2011	0.99	Monoclonal	TRUE
1506	ERR171569	Vietnam	Southeast Asia	ERR171569	2011	0.918	Polyclonal	FALSE
1507	ERR171570	Vietnam	Southeast Asia	ERR171570	2011	0.967	Monoclonal	TRUE
1508	ERR171571	Vietnam	Southeast Asia	ERR171571	2011	0.974	Monoclonal	TRUE
1509	ERR171572	Vietnam	Southeast Asia	ERR171572	2011	0.986	Monoclonal	TRUE
1510	ERR171573	Vietnam	Southeast Asia	ERR171573	2011	0.984	Monoclonal	TRUE
1511	ERR171574	Vietnam	Southeast Asia	ERR171574	2011	0.887	Polyclonal	FALSE
1512	ERR171575	Cambodia	Southeast Asia	ERR171575	2011	0.96	Monoclonal	TRUE
1513	ERR171576	Myanmar	Southeast Asia	ERR171576	2011	0.97	Monoclonal	TRUE
1514	ERR171578	Cambodia	Southeast Asia	ERR171578	2011	0.969	Monoclonal	TRUE
1515	ERR171579	Vietnam	Southeast Asia	ERR171579	2011	0.991	Monoclonal	TRUE
1516	ERR171581	Vietnam	Southeast Asia	ERR171581	2011	0.984	Monoclonal	TRUE
1517	ERR171582	Vietnam	Southeast Asia	ERR171582	2011	0.971	Monoclonal	TRUE
1518	ERR171583	Vietnam	Southeast Asia	ERR171583	2011	0.812	Polyclonal	FALSE
1519	ERR171584	Vietnam	Southeast Asia	ERR171584	2011	0.876	Polyclonal	FALSE
1520	ERR171585	Cambodia	Southeast Asia	ERR171585	2011	0.984	Monoclonal	TRUE
1521	ERR171586	Cambodia	Southeast Asia	ERR171586	2011	0.993	Monoclonal	TRUE
1522	ERR171587	Cambodia	Southeast Asia	ERR171587	2011	0.839	Polyclonal	FALSE
1523	ERR171588	Cambodia	Southeast Asia	ERR171588	2011	0.989	Monoclonal	TRUE
1524	ERR171590	Cambodia	Southeast Asia	ERR171590	2011	0.957	Monoclonal	TRUE
1525	ERR171591	Cambodia	Southeast Asia	ERR171591	2011	0.837	Polyclonal	FALSE
1526	ERR171592	Cambodia	Southeast Asia	ERR171592	2011	0.98	Monoclonal	TRUE
1527	ERR171593	Cambodia	Southeast Asia	ERR171593	2011	0.955	Monoclonal	TRUE
1528	ERR171594	Cambodia	Southeast Asia	ERR171594	2011	0.952	Monoclonal	TRUE
1529	ERR171595	Cambodia	Southeast Asia	ERR171595	2011	0.992	Monoclonal	TRUE
1530	ERR171596	Cambodia	Southeast Asia	ERR171596	2011	0.981	Monoclonal	TRUE
1531	ERR171597	Cambodia	Southeast Asia	ERR171597	2011	0.962	Monoclonal	TRUE
1532	ERR171598	Cambodia	Southeast Asia	ERR171598	2011	0.992	Monoclonal	TRUE
1533	ERR171599	Cambodia	Southeast Asia	ERR171599	2011	0.993	Monoclonal	TRUE
1534	ERR171600	Cambodia	Southeast Asia	ERR171600	2011	0.988	Monoclonal	TRUE
1535	ERR171601	Cambodia	Southeast Asia	ERR171601	2011	0.849	Polyclonal	FALSE
1536	ERR171605	Cambodia	Southeast Asia	ERR171605	2011	0.993	Monoclonal	TRUE
1537	ERR171606	Cambodia	Southeast Asia	ERR171606	2011	0.988	Monoclonal	TRUE
1538	ERR171607	Cambodia	Southeast Asia	ERR171607	2011	0.992	Monoclonal	TRUE
1539	ERR171608	Cambodia	Southeast Asia	ERR171608	2011	0.991	Monoclonal	TRUE
1540	ERR171609	Cambodia	Southeast Asia	ERR171609	2011	0.898	Polyclonal	FALSE
1541	ERR171610	Cambodia	Southeast Asia	ERR171610	2011	0.994	Monoclonal	TRUE
1542	ERR171611	Cambodia	Southeast Asia	ERR171611	2011	0.973	Monoclonal	TRUE
1543	ERR171613	Cambodia	Southeast Asia	ERR171613	2011	0.97	Monoclonal	TRUE
1544	ERR171614	Cambodia	Southeast Asia	ERR171614	2011	0.97	Monoclonal	TRUE
1545	ERR171615	Cambodia	Southeast Asia	ERR171615	2011	0.975	Monoclonal	TRUE
1546	ERR171616	Cambodia	Southeast Asia	ERR171616	2011	0.896	Polyclonal	FALSE
1547	ERR171617	Cambodia	Southeast Asia	ERR171617	2011	0.819	Polyclonal	FALSE
1548	ERR171618	Cambodia	Southeast Asia	ERR171618	2011	0.93	Polyclonal	FALSE
1549	ERR171619	Cambodia	Southeast Asia	ERR171619	2011	0.979	Monoclonal	TRUE
1550	ERR171620	Cambodia	Southeast Asia	ERR171620	2011	0.841	Polyclonal	FALSE
1551	ERR171622	Cambodia	Southeast Asia	ERR171622	2011	0.858	Polyclonal	FALSE
1552	ERR171623	Cambodia	Southeast Asia	ERR171623	2011	0.99	Monoclonal	TRUE
1553	ERR171624	Cambodia	Southeast Asia	ERR171624	2011	0.969	Monoclonal	TRUE
1554	ERR171625	Cambodia	Southeast Asia	ERR171625	2011	0.944	Polyclonal	FALSE
1555	ERR171626	Cambodia	Southeast Asia	ERR171626	2011	0.974	Monoclonal	TRUE
1556	ERR171628	Cambodia	Southeast Asia	ERR171628	2011	0.987	Monoclonal	TRUE
1557	ERR171629	Cambodia	Southeast Asia	ERR171629	2011	0.984	Monoclonal	TRUE
1558	ERR171630	Cambodia	Southeast Asia	ERR171630	2011	0.979	Monoclonal	TRUE
1559	ERR171631	Cambodia	Southeast Asia	ERR171631	2011	0.975	Monoclonal	TRUE
1560	ERR171632	Cambodia	Southeast Asia	ERR171632	2011	0.993	Monoclonal	TRUE
1561	ERR171634	Cambodia	Southeast Asia	ERR171634	2011	0.987	Monoclonal	TRUE
1562	ERR171635	Cambodia	Southeast Asia	ERR171635	2011	0.978	Monoclonal	TRUE
1563	ERR171636	Cambodia	Southeast Asia	ERR171636	2011	0.975	Monoclonal	TRUE
1564	ERR171637	Cambodia	Southeast Asia	ERR171637	2011	0.976	Monoclonal	TRUE
1565	ERR171638	Cambodia	Southeast Asia	ERR171638	2011	0.838	Polyclonal	FALSE
1566	ERR171639	Cambodia	Southeast Asia	ERR171639	2011	0.985	Monoclonal	TRUE
1567	ERR171640	Cambodia	Southeast Asia	ERR171640	2011	0.967	Monoclonal	TRUE
1568	ERR171641	Cambodia	Southeast Asia	ERR171641	2011	0.971	Monoclonal	TRUE
1569	ERR171642	Cambodia	Southeast Asia	ERR171642	2011	0.862	Polyclonal	FALSE
1570	ERR171643	Cambodia	Southeast Asia	ERR171643	2011	0.985	Monoclonal	TRUE
1571	ERR171645	Tanzania	East Africa	ERR171645	2010	0.983	Monoclonal	TRUE
1572	ERR171647	Tanzania	East Africa	ERR171647	2010	0.951	Monoclonal	TRUE
1573	ERR171648	Tanzania	East Africa	ERR171648	2010	0.852	Polyclonal	FALSE
1574	ERR171650	Cambodia	Southeast Asia	ERR171650	2011	0.991	Monoclonal	TRUE
1575	ERR171651	Cambodia	Southeast Asia	ERR171651	2011	0.981	Monoclonal	TRUE
1576	ERR171652	Cambodia	Southeast Asia	ERR171652	2011	0.988	Monoclonal	TRUE
1577	ERR171653	Cambodia	Southeast Asia	ERR171653	2011	0.986	Monoclonal	TRUE
1578	ERR171654	Cambodia	Southeast Asia	ERR171654	2011	0.986	Monoclonal	TRUE
1579	ERR171656	Cambodia	Southeast Asia	ERR171656	2011	0.986	Monoclonal	TRUE
1580	ERR1730365	Ghana	West Africa	ERR1730365	2015	0.99	Monoclonal	TRUE
1581	ERR1730370	Ghana	West Africa	ERR1730370	2015	0.972	Monoclonal	TRUE
1582	ERR1730371	Ghana	West Africa	ERR1730371	2015	0.974	Monoclonal	TRUE
1583	ERR175474	Cambodia	Southeast Asia	ERR175474	2011	0.975	Monoclonal	TRUE
1584	ERR175475	Cambodia	Southeast Asia	ERR175475	2011	0.99	Monoclonal	TRUE
1585	ERR175476	Cambodia	Southeast Asia	ERR175476	2011	0.995	Monoclonal	TRUE
1586	ERR175477	Cambodia	Southeast Asia	ERR175477	2011	0.971	Monoclonal	TRUE
1587	ERR175479	Cambodia	Southeast Asia	ERR175479	2011	0.984	Monoclonal	TRUE
1588	ERR175480	Cambodia	Southeast Asia	ERR175480	2011	0.978	Monoclonal	TRUE
1589	ERR175481	Cambodia	Southeast Asia	ERR175481	2011	0.994	Monoclonal	TRUE
1590	ERR175482	Cambodia	Southeast Asia	ERR175482	2011	0.99	Monoclonal	TRUE
1591	ERR175483	Cambodia	Southeast Asia	ERR175483	2011	0.833	Polyclonal	FALSE
1592	ERR175484	Cambodia	Southeast Asia	ERR175484	2011	0.969	Monoclonal	TRUE
1593	ERR175485	Cambodia	Southeast Asia	ERR175485	2011	0.979	Monoclonal	TRUE
1594	ERR175487	Cambodia	Southeast Asia	ERR175487	2011	0.992	Monoclonal	TRUE
1595	ERR175488	Cambodia	Southeast Asia	ERR175488	2011	0.958	Monoclonal	TRUE
1596	ERR175489	Cambodia	Southeast Asia	ERR175489	2011	0.878	Polyclonal	FALSE
1597	ERR175490	Cambodia	Southeast Asia	ERR175490	2011	0.988	Monoclonal	TRUE
1598	ERR175491	Vietnam	Southeast Asia	ERR175491	2011	0.972	Monoclonal	TRUE
1599	ERR175492	Cambodia	Southeast Asia	ERR175492	2011	0.987	Monoclonal	TRUE
1600	ERR175493	Vietnam	Southeast Asia	ERR175493	2011	0.993	Monoclonal	TRUE
1601	ERR175495	Cambodia	Southeast Asia	ERR175495	2011	0.987	Monoclonal	TRUE
1602	ERR175496	Vietnam	Southeast Asia	ERR175496	2011	0.88	Polyclonal	FALSE
1603	ERR175497	Cambodia	Southeast Asia	ERR175497	2011	0.988	Monoclonal	TRUE
1604	ERR175498	Cambodia	Southeast Asia	ERR175498	2011	0.98	Monoclonal	TRUE
1605	ERR175499	Vietnam	Southeast Asia	ERR175499	2011	0.987	Monoclonal	TRUE
1606	ERR175500	Vietnam	Southeast Asia	ERR175500	2011	0.948	Polyclonal	FALSE
1607	ERR175502	Cambodia	Southeast Asia	ERR175502	2011	0.988	Monoclonal	TRUE
1608	ERR175503	Vietnam	Southeast Asia	ERR175503	2011	0.974	Monoclonal	TRUE
1609	ERR175504	Cambodia	Southeast Asia	ERR175504	2011	0.985	Monoclonal	TRUE
1610	ERR175505	Vietnam	Southeast Asia	ERR175505	2011	0.983	Monoclonal	TRUE
1611	ERR175506	Cambodia	Southeast Asia	ERR175506	2011	0.987	Monoclonal	TRUE
1612	ERR175507	Cambodia	Southeast Asia	ERR175507	2011	0.987	Monoclonal	TRUE
1613	ERR175508	Cambodia	Southeast Asia	ERR175508	2011	0.993	Monoclonal	TRUE
1614	ERR175509	Vietnam	Southeast Asia	ERR175509	2011	0.973	Monoclonal	TRUE
1615	ERR175510	Myanmar	Southeast Asia	ERR175510	2011	0.985	Monoclonal	TRUE
1616	ERR175511	Cambodia	Southeast Asia	ERR175511	2011	0.988	Monoclonal	TRUE
1617	ERR175512	Laos	Southeast Asia	ERR175512	2011	0.99	Monoclonal	TRUE
1618	ERR175513	Myanmar	Southeast Asia	ERR175513	2011	0.988	Monoclonal	TRUE
1619	ERR175514	Laos	Southeast Asia	ERR175514	2011	0.915	Polyclonal	FALSE
1620	ERR175516	Cambodia	Southeast Asia	ERR175516	2011	0.982	Monoclonal	TRUE
1621	ERR175517	Laos	Southeast Asia	ERR175517	2011	0.922	Polyclonal	FALSE
1622	ERR175518	Cambodia	Southeast Asia	ERR175518	2011	0.986	Monoclonal	TRUE
1623	ERR175519	Cambodia	Southeast Asia	ERR175519	2011	0.988	Monoclonal	TRUE
1624	ERR175520	Cambodia	Southeast Asia	ERR175520	2011	0.958	Monoclonal	TRUE
1625	ERR175521	Myanmar	Southeast Asia	ERR175521	2011	0.899	Polyclonal	FALSE
1626	ERR175522	Papua New Guinea	Oceania	ERR175522	2009	0.974	Monoclonal	TRUE
1627	ERR175524	Papua New Guinea	Oceania	ERR175524	2009	0.969	Monoclonal	TRUE
1628	ERR175525	Papua New Guinea	Oceania	ERR175525	2008	0.986	Monoclonal	TRUE
1629	ERR175526	Papua New Guinea	Oceania	ERR175526	2008	0.818	Polyclonal	FALSE
1630	ERR175527	Papua New Guinea	Oceania	ERR175527	2009	0.967	Monoclonal	TRUE
1631	ERR175529	Papua New Guinea	Oceania	ERR175529	2008	0.958	Monoclonal	TRUE
1632	ERR175530	Papua New Guinea	Oceania	ERR175530	2009	0.858	Polyclonal	FALSE
1633	ERR175531	Papua New Guinea	Oceania	ERR175531	2009	0.975	Monoclonal	TRUE
1634	ERR175532	Papua New Guinea	Oceania	ERR175532	2010	0.869	Polyclonal	FALSE
1635	ERR175533	Papua New Guinea	Oceania	ERR175533	2009	0.975	Monoclonal	TRUE
1636	ERR175534	Papua New Guinea	Oceania	ERR175534	2008	0.991	Monoclonal	TRUE
1637	ERR175535	Papua New Guinea	Oceania	ERR175535	2008	0.943	Polyclonal	FALSE
1638	ERR175537	Papua New Guinea	Oceania	ERR175537	2009	0.778	Polyclonal	FALSE
1639	ERR175538	Papua New Guinea	Oceania	ERR175538	2009	0.953	Monoclonal	TRUE
1640	ERR175539	Papua New Guinea	Oceania	ERR175539	2009	0.958	Monoclonal	TRUE
1641	ERR175542	Papua New Guinea	Oceania	ERR175542	2009	0.991	Monoclonal	TRUE
1642	ERR175545	Papua New Guinea	Oceania	ERR175545	2010	0.955	Monoclonal	TRUE
1643	ERR175546	Papua New Guinea	Oceania	ERR175546	2008	0.961	Monoclonal	TRUE
1644	ERR175548	Papua New Guinea	Oceania	ERR175548	2009	0.961	Monoclonal	TRUE
1645	ERR175553	Papua New Guinea	Oceania	ERR175553	2008	0.967	Monoclonal	TRUE
1646	ERR175554	Papua New Guinea	Oceania	ERR175554	2009	0.965	Monoclonal	TRUE
1647	ERR1787665	Democratic Republic of the Congo	Central Africa	ERR1787665	2014	0.807	Polyclonal	FALSE
1648	ERR1787667	Democratic Republic of the Congo	Central Africa	ERR1787667	2014	0.961	Monoclonal	TRUE
1649	ERR1787670	Democratic Republic of the Congo	Central Africa	ERR1787670	2014	0.963	Monoclonal	TRUE
1650	ERR1787672	Democratic Republic of the Congo	Central Africa	ERR1787672	2014	0.907	Polyclonal	FALSE
1651	ERR1787674	Democratic Republic of the Congo	Central Africa	ERR1787674	2014	0.876	Polyclonal	FALSE
1652	ERR1787680	Democratic Republic of the Congo	Central Africa	ERR1787680	2014	0.873	Polyclonal	FALSE
1653	ERR1787684	Democratic Republic of the Congo	Central Africa	ERR1787684	2014	0.984	Monoclonal	TRUE
1654	ERR1787686	Democratic Republic of the Congo	Central Africa	ERR1787686	2014	0.983	Monoclonal	TRUE
1655	ERR1787688	Democratic Republic of the Congo	Central Africa	ERR1787688	2014	0.988	Monoclonal	TRUE
1656	ERR1787690	Democratic Republic of the Congo	Central Africa	ERR1787690	2014	0.937	Polyclonal	FALSE
1657	ERR1787692	Democratic Republic of the Congo	Central Africa	ERR1787692	2014	0.989	Monoclonal	TRUE
1658	ERR1787694	Democratic Republic of the Congo	Central Africa	ERR1787694	2014	0.839	Polyclonal	FALSE
1659	ERR1787695	Democratic Republic of the Congo	Central Africa	ERR1787695	2014	0.99	Monoclonal	TRUE
1660	ERR1787697	Democratic Republic of the Congo	Central Africa	ERR1787697	2014	0.981	Monoclonal	TRUE
1661	ERR1787698	Democratic Republic of the Congo	Central Africa	ERR1787698	2014	0.991	Monoclonal	TRUE
1662	ERR1787699	Democratic Republic of the Congo	Central Africa	ERR1787699	2014	0.987	Monoclonal	TRUE
1663	ERR1787700	Democratic Republic of the Congo	Central Africa	ERR1787700	2015	0.878	Polyclonal	FALSE
1664	ERR1787705	Democratic Republic of the Congo	Central Africa	ERR1787705	2015	0.936	Polyclonal	FALSE
1665	ERR1787714	Democratic Republic of the Congo	Central Africa	ERR1787714	2015	0.865	Polyclonal	FALSE
1666	ERR1787715	Democratic Republic of the Congo	Central Africa	ERR1787715	2015	0.947	Polyclonal	FALSE
1667	ERR1787718	Democratic Republic of the Congo	Central Africa	ERR1787718	2015	0.815	Polyclonal	FALSE
1668	ERR1787721	Democratic Republic of the Congo	Central Africa	ERR1787721	2015	0.975	Monoclonal	TRUE
1669	ERR1787727	Democratic Republic of the Congo	Central Africa	ERR1787727	2015	0.985	Monoclonal	TRUE
1670	ERR1787729	Democratic Republic of the Congo	Central Africa	ERR1787729	2015	0.961	Monoclonal	TRUE
1671	ERR1787731	Democratic Republic of the Congo	Central Africa	ERR1787731	2015	0.842	Polyclonal	FALSE
1672	ERR1787732	Gambia	West Africa	ERR1787732	2014	0.936	Polyclonal	FALSE
1673	ERR1787733	Gambia	West Africa	ERR1787733	2014	0.959	Monoclonal	TRUE
1674	ERR1787734	Gambia	West Africa	ERR1787734	2014	0.964	Monoclonal	TRUE
1675	ERR1787735	Gambia	West Africa	ERR1787735	2014	0.982	Monoclonal	TRUE
1676	ERR1787736	Gambia	West Africa	ERR1787736	2014	0.986	Monoclonal	TRUE
1677	ERR1787737	Gambia	West Africa	ERR1787737	2014	0.949	Polyclonal	FALSE
1678	ERR1787740	Gambia	West Africa	ERR1787740	2014	0.895	Polyclonal	FALSE
1679	ERR1787742	Gambia	West Africa	ERR1787742	2014	0.965	Monoclonal	TRUE
1680	ERR1787744	Gambia	West Africa	ERR1787744	2014	0.944	Polyclonal	FALSE
1681	ERR1787748	Gambia	West Africa	ERR1787748	2014	0.95	Polyclonal	FALSE
1682	ERR1787749	Gambia	West Africa	ERR1787749	2015	0.847	Polyclonal	FALSE
1683	ERR1787750	Gambia	West Africa	ERR1787750	2014	0.934	Polyclonal	FALSE
1684	ERR1787752	Gambia	West Africa	ERR1787752	2014	0.985	Monoclonal	TRUE
1685	ERR1787753	Gambia	West Africa	ERR1787753	2014	0.948	Polyclonal	FALSE
1686	ERR1787784	Myanmar	Southeast Asia	ERR1787784	2012	0.986	Monoclonal	TRUE
1687	ERR1787799	Myanmar	Southeast Asia	ERR1787799	2011	0.985	Monoclonal	TRUE
1688	ERR180048	Cambodia	Southeast Asia	ERR180048	2011	0.98	Monoclonal	TRUE
1689	ERR180049	Myanmar	Southeast Asia	ERR180049	2011	0.962	Monoclonal	TRUE
1690	ERR180051	Cambodia	Southeast Asia	ERR180051	2011	0.985	Monoclonal	TRUE
1691	ERR180052	Vietnam	Southeast Asia	ERR180052	2011	0.975	Monoclonal	TRUE
1692	ERR180053	Laos	Southeast Asia	ERR180053	2011	0.991	Monoclonal	TRUE
1693	ERR180054	Cambodia	Southeast Asia	ERR180054	2011	0.994	Monoclonal	TRUE
1694	ERR180055	Cambodia	Southeast Asia	ERR180055	2011	0.979	Monoclonal	TRUE
1695	ERR180056	Myanmar	Southeast Asia	ERR180056	2011	0.989	Monoclonal	TRUE
1696	ERR180057	Cambodia	Southeast Asia	ERR180057	2011	0.975	Monoclonal	TRUE
1697	ERR180058	Laos	Southeast Asia	ERR180058	2011	0.994	Monoclonal	TRUE
1698	ERR180059	Cambodia	Southeast Asia	ERR180059	2011	0.987	Monoclonal	TRUE
1699	ERR180060	Vietnam	Southeast Asia	ERR180060	2011	0.98	Monoclonal	TRUE
1700	ERR180061	Vietnam	Southeast Asia	ERR180061	2011	0.952	Monoclonal	TRUE
1701	ERR180062	Vietnam	Southeast Asia	ERR180062	2011	0.978	Monoclonal	TRUE
1702	ERR180063	Vietnam	Southeast Asia	ERR180063	2011	0.99	Monoclonal	TRUE
1703	ERR180064	Myanmar	Southeast Asia	ERR180064	2011	0.976	Monoclonal	TRUE
1704	ERR180065	Vietnam	Southeast Asia	ERR180065	2011	0.986	Monoclonal	TRUE
1705	ERR180066	Cambodia	Southeast Asia	ERR180066	2011	0.979	Monoclonal	TRUE
1706	ERR180068	Cambodia	Southeast Asia	ERR180068	2011	0.974	Monoclonal	TRUE
1707	ERR180069	Vietnam	Southeast Asia	ERR180069	2011	0.985	Monoclonal	TRUE
1708	ERR180070	Vietnam	Southeast Asia	ERR180070	2011	0.807	Polyclonal	FALSE
1709	ERR180071	Vietnam	Southeast Asia	ERR180071	2011	0.978	Monoclonal	TRUE
1710	ERR180072	Vietnam	Southeast Asia	ERR180072	2011	0.949	Polyclonal	FALSE
1711	ERR180074	Vietnam	Southeast Asia	ERR180074	2011	0.994	Monoclonal	TRUE
1712	ERR180075	Vietnam	Southeast Asia	ERR180075	2011	0.972	Monoclonal	TRUE
1713	ERR180076	Laos	Southeast Asia	ERR180076	2011	0.99	Monoclonal	TRUE
1714	ERR180077	Cambodia	Southeast Asia	ERR180077	2011	0.987	Monoclonal	TRUE
1715	ERR180078	Myanmar	Southeast Asia	ERR180078	2011	0.986	Monoclonal	TRUE
1716	ERR180081	Cambodia	Southeast Asia	ERR180081	2011	0.987	Monoclonal	TRUE
1717	ERR180082	Vietnam	Southeast Asia	ERR180082	2011	0.965	Monoclonal	TRUE
1718	ERR180084	Vietnam	Southeast Asia	ERR180084	2011	0.982	Monoclonal	TRUE
1719	ERR180085	Vietnam	Southeast Asia	ERR180085	2011	0.981	Monoclonal	TRUE
1720	ERR180086	Cambodia	Southeast Asia	ERR180086	2011	0.942	Polyclonal	FALSE
1721	ERR180087	Vietnam	Southeast Asia	ERR180087	2011	0.974	Monoclonal	TRUE
1722	ERR180088	Vietnam	Southeast Asia	ERR180088	2011	0.857	Polyclonal	FALSE
1723	ERR180089	Vietnam	Southeast Asia	ERR180089	2011	0.979	Monoclonal	TRUE
1724	ERR180090	Cambodia	Southeast Asia	ERR180090	2011	0.987	Monoclonal	TRUE
1725	ERR180091	Vietnam	Southeast Asia	ERR180091	2011	0.893	Polyclonal	FALSE
1726	ERR180092	Vietnam	Southeast Asia	ERR180092	2011	0.97	Monoclonal	TRUE
1727	ERR180093	Cambodia	Southeast Asia	ERR180093	2011	0.972	Monoclonal	TRUE
1728	ERR180094	Vietnam	Southeast Asia	ERR180094	2011	0.814	Polyclonal	FALSE
1729	ERR180095	Vietnam	Southeast Asia	ERR180095	2011	0.985	Monoclonal	TRUE
1730	ERR1818152	Colombia	South America	ERR1818152	2015	0.853	Polyclonal	FALSE
1731	ERR1818153	Colombia	South America	ERR1818153	2015	0.839	Polyclonal	FALSE
1732	ERR1818154	Colombia	South America	ERR1818154	2015	0.959	Monoclonal	TRUE
1733	ERR1818155	Colombia	South America	ERR1818155	2015	0.962	Monoclonal	TRUE
1734	ERR1818156	Colombia	South America	ERR1818156	2015	0.964	Monoclonal	TRUE
1735	ERR1818157	Colombia	South America	ERR1818157	2015	0.965	Monoclonal	TRUE
1736	ERR1818158	Colombia	South America	ERR1818158	2014	0.968	Monoclonal	TRUE
1737	ERR1818159	Colombia	South America	ERR1818159	2015	0.963	Monoclonal	TRUE
1738	ERR1818160	Colombia	South America	ERR1818160	2015	0.956	Monoclonal	TRUE
1739	ERR1818161	Colombia	South America	ERR1818161	2015	0.807	Polyclonal	FALSE
1740	ERR1818163	Colombia	South America	ERR1818163	2015	0.961	Monoclonal	TRUE
1741	ERR1818164	Colombia	South America	ERR1818164	2014	0.964	Monoclonal	TRUE
1742	ERR1818165	Colombia	South America	ERR1818165	2015	0.962	Monoclonal	TRUE
1743	ERR1818166	Colombia	South America	ERR1818166	2015	0.966	Monoclonal	TRUE
1744	ERR1818167	Colombia	South America	ERR1818167	2015	0.965	Monoclonal	TRUE
1745	ERR1818168	Colombia	South America	ERR1818168	2015	0.97	Monoclonal	TRUE
1746	ERR1818169	Colombia	South America	ERR1818169	2015	0.935	Polyclonal	FALSE
1747	ERR1818171	Colombia	South America	ERR1818171	2014	0.961	Monoclonal	TRUE
1748	ERR1818174	Colombia	South America	ERR1818174	2015	0.965	Monoclonal	TRUE
1749	ERR1818175	Colombia	South America	ERR1818175	2015	0.968	Monoclonal	TRUE
1750	ERR1818178	Colombia	South America	ERR1818178	2015	0.958	Monoclonal	TRUE
1751	ERR1818185	Colombia	South America	ERR1818185	2015	0.929	Polyclonal	FALSE
1752	ERR1818187	Kenya	East Africa	ERR1818187	2014	0.982	Monoclonal	TRUE
1753	ERR1818188	Kenya	East Africa	ERR1818188	2014	0.971	Monoclonal	TRUE
1754	ERR1818189	Kenya	East Africa	ERR1818189	2014	0.949	Polyclonal	FALSE
1755	ERR1818193	Kenya	East Africa	ERR1818193	2014	0.975	Monoclonal	TRUE
1756	ERR1818234	Kenya	East Africa	ERR1818234	2006	0.979	Monoclonal	TRUE
1757	ERR1818235	Kenya	East Africa	ERR1818235	2006	0.974	Monoclonal	TRUE
1758	ERR1818245	Kenya	East Africa	ERR1818245	2006	0.922	Polyclonal	FALSE
1759	ERR1818246	Kenya	East Africa	ERR1818246	2006	0.932	Polyclonal	FALSE
1760	ERR1818249	Kenya	East Africa	ERR1818249	2007	0.89	Polyclonal	FALSE
1761	ERR1818251	Kenya	East Africa	ERR1818251	2007	0.918	Polyclonal	FALSE
1762	ERR1818252	Kenya	East Africa	ERR1818252	2007	0.961	Monoclonal	TRUE
1763	ERR1818253	Kenya	East Africa	ERR1818253	2007	0.95	Polyclonal	FALSE
1764	ERR1818255	Kenya	East Africa	ERR1818255	2008	0.913	Polyclonal	FALSE
1765	ERR1818256	Kenya	East Africa	ERR1818256	2008	0.97	Monoclonal	TRUE
1766	ERR1911236	Colombia	South America	ERR1911236	2015	0.942	Polyclonal	FALSE
1767	ERR1911237	Colombia	South America	ERR1911237	2015	0.969	Monoclonal	TRUE
1768	ERR1911238	Colombia	South America	ERR1911238	2014	0.939	Polyclonal	FALSE
1769	ERR1911241	Colombia	South America	ERR1911241	2015	0.94	Polyclonal	FALSE
1770	ERR1911242	Colombia	South America	ERR1911242	2015	0.954	Monoclonal	TRUE
1771	ERR1911247	Colombia	South America	ERR1911247	2014	0.948	Polyclonal	FALSE
1772	ERR1911253	Colombia	South America	ERR1911253	2015	0.966	Monoclonal	TRUE
1773	ERR1911254	Colombia	South America	ERR1911254	2015	0.947	Polyclonal	FALSE
1774	ERR1911256	Colombia	South America	ERR1911256	2015	0.896	Polyclonal	FALSE
1775	ERR1911259	Colombia	South America	ERR1911259	2014	0.954	Monoclonal	TRUE
1776	ERR1911261	Colombia	South America	ERR1911261	2015	0.931	Polyclonal	FALSE
1777	ERR1911262	Colombia	South America	ERR1911262	2015	0.934	Polyclonal	FALSE
1778	ERR1911263	Colombia	South America	ERR1911263	2015	0.949	Polyclonal	FALSE
1779	ERR1911266	Colombia	South America	ERR1911266	2015	0.955	Monoclonal	TRUE
1780	ERR1911267	Colombia	South America	ERR1911267	2015	0.968	Monoclonal	TRUE
1781	ERR1911268	Colombia	South America	ERR1911268	2015	0.965	Monoclonal	TRUE
1782	ERR1939302	Gambia	West Africa	ERR1939302	2014	0.989	Monoclonal	TRUE
1783	ERR1939305	Gambia	West Africa	ERR1939305	2015	0.961	Monoclonal	TRUE
1784	ERR1939306	Gambia	West Africa	ERR1939306	2014	0.963	Monoclonal	TRUE
1785	ERR1939314	Gambia	West Africa	ERR1939314	2015	0.931	Polyclonal	FALSE
1786	ERR1939319	Gambia	West Africa	ERR1939319	2015	0.985	Monoclonal	TRUE
1787	ERR1939321	Gambia	West Africa	ERR1939321	2014	0.975	Monoclonal	TRUE
1788	ERR1939322	Gambia	West Africa	ERR1939322	2015	0.945	Polyclonal	FALSE
1789	ERR1939324	Gambia	West Africa	ERR1939324	2014	0.977	Monoclonal	TRUE
1790	ERR1939370	Gambia	West Africa	ERR1939370	2014	0.874	Polyclonal	FALSE
1791	ERR1939387	Gambia	West Africa	ERR1939387	2014	0.888	Polyclonal	FALSE
1792	ERR1939392	Gambia	West Africa	ERR1939392	2014	0.989	Monoclonal	TRUE
1793	ERR1952424	Laos	Southeast Asia	ERR1952424	2015	0.98	Monoclonal	TRUE
1794	ERR1952425	Laos	Southeast Asia	ERR1952425	2015	0.983	Monoclonal	TRUE
1795	ERR1952426	Laos	Southeast Asia	ERR1952426	2015	0.986	Monoclonal	TRUE
1796	ERR1952427	Laos	Southeast Asia	ERR1952427	2015	0.979	Monoclonal	TRUE
1797	ERR1952428	Laos	Southeast Asia	ERR1952428	2015	0.979	Monoclonal	TRUE
1798	ERR1952429	Laos	Southeast Asia	ERR1952429	2015	0.984	Monoclonal	TRUE
1799	ERR1952430	Laos	Southeast Asia	ERR1952430	2015	0.986	Monoclonal	TRUE
1800	ERR1952431	Myanmar	Southeast Asia	ERR1952431	2015	0.933	Polyclonal	FALSE
1801	ERR1952432	Myanmar	Southeast Asia	ERR1952432	2015	0.968	Monoclonal	TRUE
1802	ERR1952433	Myanmar	Southeast Asia	ERR1952433	2015	0.973	Monoclonal	TRUE
1803	ERR1952434	Myanmar	Southeast Asia	ERR1952434	2015	0.977	Monoclonal	TRUE
1804	ERR1952436	Myanmar	Southeast Asia	ERR1952436	2015	0.965	Monoclonal	TRUE
1805	ERR1952437	Myanmar	Southeast Asia	ERR1952437	2015	0.978	Monoclonal	TRUE
1806	ERR1952438	Myanmar	Southeast Asia	ERR1952438	2015	0.978	Monoclonal	TRUE
1807	ERR1952439	Myanmar	Southeast Asia	ERR1952439	2015	0.975	Monoclonal	TRUE
1808	ERR1952440	Myanmar	Southeast Asia	ERR1952440	2015	0.974	Monoclonal	TRUE
1809	ERR1952441	Myanmar	Southeast Asia	ERR1952441	2015	0.978	Monoclonal	TRUE
1810	ERR1952442	Myanmar	Southeast Asia	ERR1952442	2015	0.979	Monoclonal	TRUE
1811	ERR1952445	Myanmar	Southeast Asia	ERR1952445	2015	0.98	Monoclonal	TRUE
1812	ERR1952446	Myanmar	Southeast Asia	ERR1952446	2015	0.984	Monoclonal	TRUE
1813	ERR1952449	Myanmar	Southeast Asia	ERR1952449	2015	0.978	Monoclonal	TRUE
1814	ERR1952450	Myanmar	Southeast Asia	ERR1952450	2015	0.954	Monoclonal	TRUE
1815	ERR1952451	Myanmar	Southeast Asia	ERR1952451	2015	0.951	Monoclonal	TRUE
1816	ERR1952454	Myanmar	Southeast Asia	ERR1952454	2015	0.975	Monoclonal	TRUE
1817	ERR1952455	Myanmar	Southeast Asia	ERR1952455	2015	0.922	Polyclonal	FALSE
1818	ERR1952456	Myanmar	Southeast Asia	ERR1952456	2015	0.953	Monoclonal	TRUE
1819	ERR1952457	Myanmar	Southeast Asia	ERR1952457	2015	0.954	Monoclonal	TRUE
1820	ERR1952458	Myanmar	Southeast Asia	ERR1952458	2015	0.961	Monoclonal	TRUE
1821	ERR1952459	Myanmar	Southeast Asia	ERR1952459	2015	0.957	Monoclonal	TRUE
1822	ERR1952463	Bangladesh	South Asia	ERR1952463	2015	0.932	Polyclonal	FALSE
1823	ERR1952465	Bangladesh	South Asia	ERR1952465	2015	0.943	Polyclonal	FALSE
1824	ERR1952468	Bangladesh	South Asia	ERR1952468	2015	0.964	Monoclonal	TRUE
1825	ERR1952470	Bangladesh	South Asia	ERR1952470	2015	0.984	Monoclonal	TRUE
1826	ERR1952472	Bangladesh	South Asia	ERR1952472	2015	0.925	Polyclonal	FALSE
1827	ERR1952473	Bangladesh	South Asia	ERR1952473	2015	0.983	Monoclonal	TRUE
1828	ERR1952474	Bangladesh	South Asia	ERR1952474	2015	0.979	Monoclonal	TRUE
1829	ERR1952475	Bangladesh	South Asia	ERR1952475	2015	0.988	Monoclonal	TRUE
1830	ERR1952478	Bangladesh	South Asia	ERR1952478	2015	0.959	Monoclonal	TRUE
1831	ERR1952479	Bangladesh	South Asia	ERR1952479	2015	0.973	Monoclonal	TRUE
1832	ERR1952480	Bangladesh	South Asia	ERR1952480	2015	0.982	Monoclonal	TRUE
1833	ERR1952481	Bangladesh	South Asia	ERR1952481	2015	0.967	Monoclonal	TRUE
1834	ERR1952484	Bangladesh	South Asia	ERR1952484	2015	0.959	Monoclonal	TRUE
1835	ERR1952486	Bangladesh	South Asia	ERR1952486	2015	0.962	Monoclonal	TRUE
1836	ERR1952487	Bangladesh	South Asia	ERR1952487	2015	0.823	Polyclonal	FALSE
1837	ERR1952489	Bangladesh	South Asia	ERR1952489	2015	0.889	Polyclonal	FALSE
1838	ERR1952492	Bangladesh	South Asia	ERR1952492	2015	0.97	Monoclonal	TRUE
1839	ERR1952507	Cambodia	Southeast Asia	ERR1952507	2015	0.961	Monoclonal	TRUE
1840	ERR1952510	Cambodia	Southeast Asia	ERR1952510	2015	0.968	Monoclonal	TRUE
1841	ERR1952515	Cambodia	Southeast Asia	ERR1952515	2015	0.969	Monoclonal	TRUE
1842	ERR1952516	Cambodia	Southeast Asia	ERR1952516	2015	0.973	Monoclonal	TRUE
1843	ERR1952517	Cambodia	Southeast Asia	ERR1952517	2015	0.886	Polyclonal	FALSE
1844	ERR1952518	Cambodia	Southeast Asia	ERR1952518	2015	0.955	Monoclonal	TRUE
1845	ERR1952519	Cambodia	Southeast Asia	ERR1952519	2015	0.979	Monoclonal	TRUE
1846	ERR1952529	Thailand	Southeast Asia	ERR1952529	2015	0.93	Polyclonal	FALSE
1847	ERR1952536	Thailand	Southeast Asia	ERR1952536	2015	0.977	Monoclonal	TRUE
1848	ERR199972	Ghana	West Africa	ERR199972	2009	0.933	Polyclonal	FALSE
1849	ERR199973	Ghana	West Africa	ERR199973	2009	0.93	Polyclonal	FALSE
1850	ERR199974	Ghana	West Africa	ERR199974	2009	0.986	Monoclonal	TRUE
1851	ERR199976	Kenya	East Africa	ERR199976	2007	0.986	Monoclonal	TRUE
1852	ERR199978	Ghana	West Africa	ERR199978	2009	0.976	Monoclonal	TRUE
1853	ERR199979	Gambia	West Africa	ERR199979	2008	0.987	Monoclonal	TRUE
1854	ERR199981	Vietnam	Southeast Asia	ERR199981	2009	0.968	Monoclonal	TRUE
1855	ERR199984	Vietnam	Southeast Asia	ERR199984	2009	0.978	Monoclonal	TRUE
1856	ERR199986	Mali	West Africa	ERR199986	2007	0.967	Monoclonal	TRUE
1857	ERR199992	Mali	West Africa	ERR199992	2007	0.974	Monoclonal	TRUE
1858	ERR199993	Mali	West Africa	ERR199993	2007	0.987	Monoclonal	TRUE
1859	ERR2000534	Gabon	West Africa	ERR2000534	2014	0.986	Monoclonal	TRUE
1860	ERR2000535	Gabon	West Africa	ERR2000535	2014	0.863	Polyclonal	FALSE
1861	ERR2000538	Gabon	West Africa	ERR2000538	2014	0.95	Polyclonal	FALSE
1862	ERR2000540	Gabon	West Africa	ERR2000540	2014	0.831	Polyclonal	FALSE
1863	ERR2000541	Gabon	West Africa	ERR2000541	2014	0.972	Monoclonal	TRUE
1864	ERR2000542	Gabon	West Africa	ERR2000542	2014	0.978	Monoclonal	TRUE
1865	ERR2000543	Gabon	West Africa	ERR2000543	2014	0.987	Monoclonal	TRUE
1866	ERR2000545	Gabon	West Africa	ERR2000545	2014	0.967	Monoclonal	TRUE
1867	ERR2000548	Gabon	West Africa	ERR2000548	2014	0.982	Monoclonal	TRUE
1868	ERR2000549	Gabon	West Africa	ERR2000549	2014	0.97	Monoclonal	TRUE
1869	ERR2000550	Gabon	West Africa	ERR2000550	2014	0.977	Monoclonal	TRUE
1870	ERR2000551	Gabon	West Africa	ERR2000551	2014	0.966	Monoclonal	TRUE
1871	ERR2000552	Gabon	West Africa	ERR2000552	2014	0.988	Monoclonal	TRUE
1872	ERR2000553	Gabon	West Africa	ERR2000553	2014	0.895	Polyclonal	FALSE
1873	ERR2000554	Gabon	West Africa	ERR2000554	2014	0.986	Monoclonal	TRUE
1874	ERR2000555	Gabon	West Africa	ERR2000555	2014	0.981	Monoclonal	TRUE
1875	ERR2000557	Gabon	West Africa	ERR2000557	2014	0.98	Monoclonal	TRUE
1876	ERR2000560	Gabon	West Africa	ERR2000560	2014	0.956	Monoclonal	TRUE
1877	ERR2000561	Gabon	West Africa	ERR2000561	2014	0.956	Monoclonal	TRUE
1878	ERR2000563	Gabon	West Africa	ERR2000563	2014	0.978	Monoclonal	TRUE
1879	ERR2000564	Gabon	West Africa	ERR2000564	2014	0.836	Polyclonal	FALSE
1880	ERR2000565	Gabon	West Africa	ERR2000565	2014	0.964	Monoclonal	TRUE
1881	ERR2000566	Gabon	West Africa	ERR2000566	2014	0.961	Monoclonal	TRUE
1882	ERR2000567	Gabon	West Africa	ERR2000567	2014	0.894	Polyclonal	FALSE
1883	ERR2000568	Gabon	West Africa	ERR2000568	2014	0.966	Monoclonal	TRUE
1884	ERR2000570	Gabon	West Africa	ERR2000570	2014	0.811	Polyclonal	FALSE
1885	ERR2000571	Gabon	West Africa	ERR2000571	2014	0.902	Polyclonal	FALSE
1886	ERR2000572	Gabon	West Africa	ERR2000572	2014	0.965	Monoclonal	TRUE
1887	ERR2000574	Gabon	West Africa	ERR2000574	2014	0.984	Monoclonal	TRUE
1888	ERR2000575	Gabon	West Africa	ERR2000575	2014	0.986	Monoclonal	TRUE
1889	ERR2000576	Gabon	West Africa	ERR2000576	2014	0.991	Monoclonal	TRUE
1890	ERR2000579	Gabon	West Africa	ERR2000579	2014	0.989	Monoclonal	TRUE
1891	ERR2000580	Gabon	West Africa	ERR2000580	2014	0.974	Monoclonal	TRUE
1892	ERR2000581	Gabon	West Africa	ERR2000581	2014	0.971	Monoclonal	TRUE
1893	ERR2000582	Gabon	West Africa	ERR2000582	2014	0.95	Polyclonal	FALSE
1894	ERR2000583	Gabon	West Africa	ERR2000583	2014	0.792	Polyclonal	FALSE
1895	ERR2000584	Gabon	West Africa	ERR2000584	2014	0.984	Monoclonal	TRUE
1896	ERR2000585	Gabon	West Africa	ERR2000585	2014	0.987	Monoclonal	TRUE
1897	ERR2000586	Gabon	West Africa	ERR2000586	2014	0.984	Monoclonal	TRUE
1898	ERR2000587	Gabon	West Africa	ERR2000587	2014	0.964	Monoclonal	TRUE
1899	ERR2000588	Gabon	West Africa	ERR2000588	2014	0.975	Monoclonal	TRUE
1900	ERR2000591	Gabon	West Africa	ERR2000591	2014	0.801	Polyclonal	FALSE
1901	ERR2020755	Mali	West Africa	ERR2020755	2014	0.962	Monoclonal	TRUE
1902	ERR2020758	Mali	West Africa	ERR2020758	2014	0.989	Monoclonal	TRUE
1903	ERR2020765	Mali	West Africa	ERR2020765	2014	0.969	Monoclonal	TRUE
1904	ERR2020766	Mali	West Africa	ERR2020766	2014	0.925	Polyclonal	FALSE
1905	ERR2020768	Mali	West Africa	ERR2020768	2014	0.899	Polyclonal	FALSE
1906	ERR2020769	Mali	West Africa	ERR2020769	2014	0.984	Monoclonal	TRUE
1907	ERR2020771	Mali	West Africa	ERR2020771	2014	0.983	Monoclonal	TRUE
1908	ERR2020773	Mali	West Africa	ERR2020773	2014	0.971	Monoclonal	TRUE
1909	ERR2020774	Mali	West Africa	ERR2020774	2014	0.986	Monoclonal	TRUE
1910	ERR2020776	Mali	West Africa	ERR2020776	2014	0.96	Monoclonal	TRUE
1911	ERR2020780	Mali	West Africa	ERR2020780	2014	0.98	Monoclonal	TRUE
1912	ERR2020785	Mali	West Africa	ERR2020785	2014	0.867	Polyclonal	FALSE
1913	ERR2020788	Mali	West Africa	ERR2020788	2014	0.909	Polyclonal	FALSE
1914	ERR2020791	Mali	West Africa	ERR2020791	2014	0.955	Monoclonal	TRUE
1915	ERR2020792	Mali	West Africa	ERR2020792	2014	0.829	Polyclonal	FALSE
1916	ERR2020793	Mali	West Africa	ERR2020793	2014	0.906	Polyclonal	FALSE
1917	ERR2020801	Mali	West Africa	ERR2020801	2014	0.894	Polyclonal	FALSE
1918	ERR2020802	Mali	West Africa	ERR2020802	2014	0.896	Polyclonal	FALSE
1919	ERR2020813	Mali	West Africa	ERR2020813	2014	0.976	Monoclonal	TRUE
1920	ERR2020815	Mali	West Africa	ERR2020815	2014	0.81	Polyclonal	FALSE
1921	ERR2020816	Mali	West Africa	ERR2020816	2014	0.98	Monoclonal	TRUE
1922	ERR2020817	Mali	West Africa	ERR2020817	2014	0.986	Monoclonal	TRUE
1923	ERR2020818	Mali	West Africa	ERR2020818	2014	0.91	Polyclonal	FALSE
1924	ERR2020820	Mali	West Africa	ERR2020820	2014	0.981	Monoclonal	TRUE
1925	ERR2020821	Mali	West Africa	ERR2020821	2014	0.973	Monoclonal	TRUE
1926	ERR205932	Ghana	West Africa	ERR205932	2010	0.99	Monoclonal	TRUE
1927	ERR205934	Kenya	East Africa	ERR205934	2007	0.99	Monoclonal	TRUE
1928	ERR205937	Cambodia	Southeast Asia	ERR205937	2011	0.98	Monoclonal	TRUE
1929	ERR205940	Cambodia	Southeast Asia	ERR205940	2011	0.881	Polyclonal	FALSE
1930	ERR205941	Cambodia	Southeast Asia	ERR205941	2011	0.994	Monoclonal	TRUE
1931	ERR205942	Cambodia	Southeast Asia	ERR205942	2011	0.977	Monoclonal	TRUE
1932	ERR205943	Cambodia	Southeast Asia	ERR205943	2011	0.995	Monoclonal	TRUE
1933	ERR205944	Cambodia	Southeast Asia	ERR205944	2011	0.994	Monoclonal	TRUE
1934	ERR205945	Cambodia	Southeast Asia	ERR205945	2011	0.847	Polyclonal	FALSE
1935	ERR205948	Cambodia	Southeast Asia	ERR205948	2011	0.992	Monoclonal	TRUE
1936	ERR205949	Cambodia	Southeast Asia	ERR205949	2011	0.969	Monoclonal	TRUE
1937	ERR205950	Cambodia	Southeast Asia	ERR205950	2011	0.99	Monoclonal	TRUE
1938	ERR205951	Kenya	East Africa	ERR205951	2007	0.987	Monoclonal	TRUE
1939	ERR205952	Kenya	East Africa	ERR205952	2007	0.988	Monoclonal	TRUE
1940	ERR205954	Kenya	East Africa	ERR205954	2007	0.889	Polyclonal	FALSE
1941	ERR205955	Kenya	East Africa	ERR205955	2007	0.989	Monoclonal	TRUE
1942	ERR205958	Kenya	East Africa	ERR205958	2007	0.995	Monoclonal	TRUE
1943	ERR205959	Kenya	East Africa	ERR205959	2007	0.975	Monoclonal	TRUE
1944	ERR205962	Cambodia	Southeast Asia	ERR205962	2011	0.988	Monoclonal	TRUE
1945	ERR205963	Cambodia	Southeast Asia	ERR205963	2011	0.992	Monoclonal	TRUE
1946	ERR205965	Cambodia	Southeast Asia	ERR205965	2011	0.971	Monoclonal	TRUE
1947	ERR205967	Cambodia	Southeast Asia	ERR205967	2011	0.979	Monoclonal	TRUE
1948	ERR205968	Cambodia	Southeast Asia	ERR205968	2011	0.955	Monoclonal	TRUE
1949	ERR205971	Cambodia	Southeast Asia	ERR205971	2011	0.971	Monoclonal	TRUE
1950	ERR205972	Cambodia	Southeast Asia	ERR205972	2011	0.984	Monoclonal	TRUE
1951	ERR205974	Cambodia	Southeast Asia	ERR205974	2011	0.977	Monoclonal	TRUE
1952	ERR211448	Guinea	West Africa	ERR211448	2011	0.938	Polyclonal	FALSE
1953	ERR211451	Mali	West Africa	ERR211451	2007	0.985	Monoclonal	TRUE
1954	ERR211453	Ghana	West Africa	ERR211453	2010	0.949	Polyclonal	FALSE
1955	ERR211454	Ghana	West Africa	ERR211454	2010	0.81	Polyclonal	FALSE
1956	ERR211455	Guinea	West Africa	ERR211455	2011	0.985	Monoclonal	TRUE
1957	ERR211457	Ghana	West Africa	ERR211457	2011	0.969	Monoclonal	TRUE
1958	ERR211459	Mali	West Africa	ERR211459	2007	0.979	Monoclonal	TRUE
1959	ERR211462	Ghana	West Africa	ERR211462	2011	0.98	Monoclonal	TRUE
1960	ERR211463	Ghana	West Africa	ERR211463	2010	0.995	Monoclonal	TRUE
1961	ERR211468	Mali	West Africa	ERR211468	2007	0.99	Monoclonal	TRUE
1962	ERR211470	Ghana	West Africa	ERR211470	2011	0.979	Monoclonal	TRUE
1963	ERR211472	Ghana	West Africa	ERR211472	2011	0.974	Monoclonal	TRUE
1964	ERR211477	Ghana	West Africa	ERR211477	2011	0.921	Polyclonal	FALSE
1965	ERR211480	Gambia	West Africa	ERR211480	2008	0.984	Monoclonal	TRUE
1966	ERR211483	Ghana	West Africa	ERR211483	2010	0.981	Monoclonal	TRUE
1967	ERR211484	Mali	West Africa	ERR211484	2007	0.99	Monoclonal	TRUE
1968	ERR211485	Mali	West Africa	ERR211485	2007	0.979	Monoclonal	TRUE
1969	ERR211488	Ghana	West Africa	ERR211488	2009	0.955	Monoclonal	TRUE
1970	ERR211489	Vietnam	Southeast Asia	ERR211489	2010	0.994	Monoclonal	TRUE
1971	ERR211490	Vietnam	Southeast Asia	ERR211490	2010	0.827	Polyclonal	FALSE
1972	ERR211491	Ghana	West Africa	ERR211491	2009	0.953	Monoclonal	TRUE
1973	ERR211493	Ghana	West Africa	ERR211493	2010	0.819	Polyclonal	FALSE
1974	ERR211495	Ghana	West Africa	ERR211495	2010	0.984	Monoclonal	TRUE
1975	ERR211498	Ghana	West Africa	ERR211498	2010	0.963	Monoclonal	TRUE
1976	ERR211499	Ghana	West Africa	ERR211499	2011	0.992	Monoclonal	TRUE
1977	ERR211500	Ghana	West Africa	ERR211500	2009	0.957	Monoclonal	TRUE
1978	ERR211501	Ghana	West Africa	ERR211501	2009	0.96	Monoclonal	TRUE
1979	ERR211502	Ghana	West Africa	ERR211502	2010	0.978	Monoclonal	TRUE
1980	ERR211510	Ghana	West Africa	ERR211510	2010	0.991	Monoclonal	TRUE
1981	ERR211514	Mali	West Africa	ERR211514	2007	0.944	Polyclonal	FALSE
1982	ERR211517	Mali	West Africa	ERR211517	2007	0.988	Monoclonal	TRUE
1983	ERR211518	Gambia	West Africa	ERR211518	2008	0.976	Monoclonal	TRUE
1984	ERR211522	Mali	West Africa	ERR211522	2007	0.968	Monoclonal	TRUE
1985	ERR211530	Ghana	West Africa	ERR211530	2010	0.991	Monoclonal	TRUE
1986	ERR211532	Burkina Faso	West Africa	ERR211532	2008	0.992	Monoclonal	TRUE
1987	ERR211534	Ghana	West Africa	ERR211534	2010	0.836	Polyclonal	FALSE
1988	ERR211535	Burkina Faso	West Africa	ERR211535	2008	0.831	Polyclonal	FALSE
1989	ERR211539	Ghana	West Africa	ERR211539	2009	0.914	Polyclonal	FALSE
1990	ERR211540	Ghana	West Africa	ERR211540	2010	0.978	Monoclonal	TRUE
1991	ERR211542	Ghana	West Africa	ERR211542	2009	0.859	Polyclonal	FALSE
1992	ERR211545	Ghana	West Africa	ERR211545	2009	0.974	Monoclonal	TRUE
1993	ERR211546	Ghana	West Africa	ERR211546	2009	0.877	Polyclonal	FALSE
1994	ERR211547	Ghana	West Africa	ERR211547	2010	0.995	Monoclonal	TRUE
1995	ERR211550	Ghana	West Africa	ERR211550	2010	0.846	Polyclonal	FALSE
1996	ERR211552	Ghana	West Africa	ERR211552	2009	0.958	Monoclonal	TRUE
1997	ERR211554	Cambodia	Southeast Asia	ERR211554	2009	0.994	Monoclonal	TRUE
1998	ERR211555	Cambodia	Southeast Asia	ERR211555	2009	0.982	Monoclonal	TRUE
1999	ERR211560	Cambodia	Southeast Asia	ERR211560	2010	0.986	Monoclonal	TRUE
[truncated: 7,540 more rows]
